# Supplementary material for: Alternative splicing at NAGNAG acceptors in Arabidopsis thaliana SR and SR-related protein-coding genes
Source: BMC Genomics. 2008 Apr 10;9:159. doi: 10.1186/1471-2164-9-159 (PMC2375911; doi:10.1186/1471-2164-9-159)
Supplement: Additional file 1 — All NAGNAG acceptor cases identified within the Arabidopsis genome. The absolute numbers of ESTs supporting the E- or the I-acceptor ("ESTs_E" and "ESTs_I", respectively) and the sequence-based prediction of E-transcript frequency ("expected_E") are given. [file 1471-2164-9-159-S1.xls]

## Sheet: Sheet1
gene	intron	chr	motif	ESTs_E	ESTs_I	expected_E
At1g01060	5	chr_I	TAGCAGA	8	0	0.07
At1g01150	2	chr_I	TAGGAGA	1	0	1
At1g01290	1	chr_I	CAGGAGT	4	0	1
At1g01350	6	chr_I	GAGCAGT	0	1	0
At1g01380	1	chr_I	CAGAAGG	3	0	0.97
At1g01460	3	chr_I	GAGCAGA	0	3	0.01
At1g01580	7	chr_I	GAGCAGA	0	3	0.01
At1g01590	1	chr_I	TAGGAGA	1	0	1
At1g01630	1	chr_I	CAGGAGA	11	0	1
At1g01680	3	chr_I	AAGCAGG	0	2	0.07
At1g01680	6	chr_I	TAGGAGA	2	0	1
At1g01690	1	chr_I	TAGAAGG	0	2	0.83
At1g01690	3	chr_I	TAGTAGA	1	0	0.28
At1g01690	12	chr_I	CAGAAGG	1	0	0.97
At1g01700	1	chr_I	TAGCAGA	0	1	0.07
At1g01700	4	chr_I	CAGGAGA	1	0	1
At1g01710	11	chr_I	CAGGAGT	6	0	1
At1g01760	3	chr_I	AAGTAGC	1	0	0.26
At1g01770	9	chr_I	CAGGAGC	3	0	1
At1g01820	5	chr_I	AAGCAGA	0	12	0.04
At1g01860	7	chr_I	AAGCAGG	0	8	0.07
At1g01880	2	chr_I	TAGGAGT	1	0	1
At1g01880	5	chr_I	AAGCAGG	0	1	0.07
At1g01910	1	chr_I	CAGGAGT	18	0	1
At1g01920	2	chr_I	CAGAAGC	6	0	0.99
At1g01920	4	chr_I	CAGAAGA	5	0	0.98
At1g01920	9	chr_I	AAGCAGT	0	2	0.07
At1g01920	10	chr_I	CAGGAGC	3	0	1
At1g01930	6	chr_I	TAGGAGT	5	0	1
At1g01950	9	chr_I	CAGAAGC	3	0	0.99
At1g01950	15	chr_I	CAGAAGA	1	0	0.98
At1g02010	16	chr_I	CAGGAGC	4	0	1
At1g02010	19	chr_I	CAGAAGA	2	0	0.98
At1g02080	3	chr_I	CAGGAGG	1	0	1
At1g02080	4	chr_I	AAGCAGC	2	0	0.07
At1g02080	5	chr_I	CAGGAGA	2	0	1
At1g02080	9	chr_I	CAGGAGA	1	0	1
At1g02080	24	chr_I	CAGCAGC	0	2	0.77
At1g02080	48	chr_I	CAGGAGC	8	0	1
At1g02090	8	chr_I	CAGGAGG	14	0	1
At1g02110	3	chr_I	CAGAAGT	1	0	0.98
At1g02170	4	chr_I	CAGGAGT	5	0	1
At1g02310	1	chr_I	CAGCAGG	0	4	0.48
At1g02460	4	chr_I	CAGGAGC	3	0	1
At1g02470	1	chr_I	AAGCAGG	0	3	0.07
At1g02580	3	chr_I	CAGTAGC	2	0	0.91
At1g02590	3	chr_I	AAGAAGT	1	0	0.82
At1g02690	1	chr_I	GAGCAGG	1	5	0.01
At1g02740	4	chr_I	CAGGAGG	1	0	1
At1g02740	5	chr_I	GAGCAGC	0	2	0.01
At1g02750	2	chr_I	GAGCAGA	0	1	0.01
At1g02800	5	chr_I	AAGGAGT	3	0	0.99
At1g02850	1	chr_I	TAGGAGC	12	0	0.99
At1g02850	1	chr_I	AAGCAGG	0	6	0.07
At1g02850	1	chr_I	CAGCAGA	3	14	0.48
At1g02880	1	chr_I	GAGCAGC	0	13	0.01
At1g02890	25	chr_I	CAGGAGT	8	0	1
At1g02965	2	chr_I	GAGGAGG	1	0	0.5
At1g02990	5	chr_I	TAGGAGC	3	0	0.99
At1g03060	1	chr_I	AAGCAGA	1	0	0.04
At1g03060	2	chr_I	CAGGAGT	1	0	1
At1g03060	4	chr_I	CAGGAGG	1	0	1
At1g03110	3	chr_I	TAGGAGA	5	0	1
At1g03160	4	chr_I	GAGCAGA	0	3	0.01
At1g03180	2	chr_I	TAGGAGA	4	0	1
At1g03190	1	chr_I	CAGGAGT	8	0	1
At1g03250	1	chr_I	CAGGAGT	7	0	1
At1g03250	6	chr_I	GAGCAGT	0	12	0
At1g03260	6	chr_I	TAGCAGC	0	5	0.25
At1g03270	12	chr_I	CAGGAGC	2	0	1
At1g03290	2	chr_I	CAGTAGT	1	0	0.62
At1g03300	1	chr_I	TAGCAGT	1	0	0.22
At1g03445	5	chr_I	GAGTAGG	0	2	0
At1g03445	13	chr_I	AAGGAGC	2	0	1
At1g03445	20	chr_I	GAGCAGG	0	1	0.01
At1g03520	2	chr_I	TAGCAGG	0	5	0.17
At1g03530	2	chr_I	CAGGAGA	3	0	1
At1g03550	3	chr_I	CAGGAGA	2	0	1
At1g03620	2	chr_I	TAGGAGC	2	0	0.99
At1g03620	7	chr_I	CAGAAGA	2	0	0.98
At1g03760	6	chr_I	CAGAAGT	4	0	0.98
At1g03780	11	chr_I	CAGAAGC	2	0	0.99
At1g03830	10	chr_I	TAGGAGC	1	0	0.99
At1g03840	2	chr_I	CAGGAGA	4	0	1
At1g03890	1	chr_I	CAGGAGT	18	0	1
At1g03950	1	chr_I	CAGAAGA	3	0	0.98
At1g03960	1	chr_I	CAGAAGT	5	0	0.98
At1g04010	4	chr_I	TAGGAGA	2	0	1
At1g04020	1	chr_I	CAGCAGG	2	1	0.48
At1g04100	1	chr_I	GAGCAGA	0	7	0.01
At1g04120	9	chr_I	GAGTAGT	0	3	0
At1g04140	12	chr_I	CAGGAGT	8	0	1
At1g04160	28	chr_I	CAGGAGA	1	0	1
At1g04230	6	chr_I	TAGAAGG	5	0	0.83
At1g04280	6	chr_I	TAGGAGC	1	0	0.99
At1g04280	7	chr_I	GAGCAGC	0	4	0.01
At1g04440	1	chr_I	CAGGAGC	4	0	1
At1g04520	2	chr_I	CAGGAGT	7	0	1
At1g04580	8	chr_I	GAGAAGA	0	3	0.2
At1g04600	24	chr_I	AAGGAGA	1	0	0.99
At1g04620	4	chr_I	CAGGAGT	9	0	1
At1g04620	11	chr_I	AAGCAGG	0	7	0.07
At1g04680	2	chr_I	CAGGAGG	22	0	1
At1g04710	12	chr_I	CAGGAGC	5	0	1
At1g04840	1	chr_I	CAGGAGT	1	0	1
At1g04850	6	chr_I	CAGGAGG	6	0	1
At1g04850	10	chr_I	CAGGAGA	5	0	1
At1g04910	2	chr_I	GAGCAGA	0	5	0.01
At1g04930	2	chr_I	TAGAAGG	6	0	0.83
At1g05000	2	chr_I	CAGGAGT	2	0	1
At1g05090	1	chr_I	TAGGAGC	5	0	0.99
At1g05120	1	chr_I	AAGTAGT	0	1	0.2
At1g05170	8	chr_I	GAGCAGA	0	3	0.01
At1g05180	4	chr_I	CAGGAGT	10	0	1
At1g05180	8	chr_I	CAGGAGA	6	0	1
At1g05240	3	chr_I	GAGTAGG	0	13	0
At1g05250	3	chr_I	GAGTAGG	0	13	0
At1g05270	5	chr_I	AAGCAGA	0	5	0.04
At1g05280	2	chr_I	AAGCAGT	0	1	0.07
At1g05340	1	chr_I	TAGGAGT	20	0	1
At1g05370	1	chr_I	CAGGAGA	1	0	1
At1g05430	1	chr_I	TAGGAGT	6	0	1
At1g05430	3	chr_I	CAGGAGA	5	0	1
At1g05450	4	chr_I	AAGTAGA	0	4	0.13
At1g05470	2	chr_I	GAGCAGC	0	1	0.01
At1g05520	8	chr_I	CAGGAGC	3	0	1
At1g05570	2	chr_I	CAGGAGG	1	0	1
At1g05577	2	chr_I	CAGGAGG	3	0	1
At1g05615	1	chr_I	CAGGAGG	1	0	1
At1g05710	1	chr_I	CAGGAGG	8	0	1
At1g05710	1	chr_I	CAGGAGT	9	0	1
At1g05760	1	chr_I	CAGCAGA	0	7	0.48
At1g05785	1	chr_I	CAGAAGA	0	0	0.98
At1g05790	7	chr_I	CAGGAGA	1	0	1
At1g05805	3	chr_I	TAGGAGT	10	0	1
At1g05830	7	chr_I	AAGCAGA	0	2	0.04
At1g05890	2	chr_I	TAGGAGC	4	0	0.99
At1g05940	1	chr_I	TAGGAGC	11	0	0.99
At1g05960	8	chr_I	AAGCAGG	0	3	0.07
At1g05960	13	chr_I	AAGGAGG	3	0	0.98
At1g05960	15	chr_I	TAGGAGA	4	0	1
At1g06030	3	chr_I	TAGGAGT	2	0	1
At1g06040	1	chr_I	TAGGAGT	29	0	1
At1g06040	2	chr_I	GAGCAGA	0	31	0.01
At1g06100	4	chr_I	GAGCAGG	0	3	0.01
At1g06130	1	chr_I	CAGAAGC	12	4	0.99
At1g06180	2	chr_I	GAGTAGA	0	4	0.01
At1g06240	3	chr_I	CAGGAGA	5	0	1
At1g06260	1	chr_I	CAGGAGC	2	0	1
At1g06330	1	chr_I	CAGGAGT	1	0	1
At1g06490	2	chr_I	TAGGAGG	1	0	0.99
At1g06550	7	chr_I	CAGGAGC	3	0	1
At1g06560	8	chr_I	TAGGAGA	2	0	1
At1g06590	17	chr_I	CAGAAGT	3	0	0.98
At1g06670	2	chr_I	TAGGAGA	2	0	1
At1g06750	4	chr_I	AAGCAGA	0	2	0.04
At1g06750	6	chr_I	TAGGAGC	2	0	0.99
At1g06780	3	chr_I	TAGGAGT	4	0	1
At1g06780	7	chr_I	CAGGAGA	3	0	1
At1g06840	3	chr_I	CAGGAGT	1	0	1
At1g06840	8	chr_I	CAGGAGG	1	0	1
At1g07060	2	chr_I	GAGTAGA	0	3	0.01
At1g07110	3	chr_I	TAGCAGT	0	4	0.22
At1g07210	1	chr_I	GAGCAGA	0	7	0.01
At1g07270	10	chr_I	CAGAAGA	3	0	0.98
At1g07270	15	chr_I	CAGGAGA	3	0	1
At1g07330	1	chr_I	GAGGAGC	1	0	0.71
At1g07340	1	chr_I	CAGGAGC	2	0	1
At1g07350	2	chr_I	TAGGAGA	21	0	1
At1g07450	3	chr_I	TAGGAGG	2	0	0.99
At1g07470	1	chr_I	GAGTAGA	0	23	0.01
At1g07470	2	chr_I	GAGCAGA	0	17	0.01
At1g07480	1	chr_I	GAGTAGA	0	23	0.01
At1g07480	2	chr_I	GAGCAGA	0	17	0.01
At1g07540	1	chr_I	TAGAAGT	2	0	1
At1g07570	1	chr_I	TAGGAGC	8	0	0.99
At1g07570	3	chr_I	CAGGAGT	7	0	1
At1g07570	4	chr_I	CAGGAGC	6	0	1
At1g07620	3	chr_I	CAGGAGT	2	0	1
At1g07650	5	chr_I	CAGGAGT	7	0	1
At1g07650	7	chr_I	CAGGAGA	5	0	1
At1g07650	9	chr_I	TAGGAGG	5	0	0.99
At1g07680	1	chr_I	TAGGAGA	2	1	1
At1g07910	7	chr_I	AAGCAGC	0	2	0.07
At1g07980	1	chr_I	AAGGAGC	4	0	1
At1g08000	1	chr_I	CAGAAGC	7	0	0.99
At1g08060	4	chr_I	CAGCAGG	0	3	0.48
At1g08060	13	chr_I	GAGCAGA	0	0	0.01
At1g08130	8	chr_I	TAGCAGA	0	7	0.07
At1g08260	4	chr_I	GAGCAGA	0	0	0.01
At1g08260	27	chr_I	CAGAAGA	1	0	0.98
At1g08310	1	chr_I	CAGGAGT	3	0	1
At1g08320	3	chr_I	CAGGAGT	6	0	1
At1g08320	6	chr_I	GAGCAGG	0	5	0.01
At1g08320	8	chr_I	TAGGAGG	6	0	0.99
At1g08370	2	chr_I	CAGAAGG	9	0	0.97
At1g08370	7	chr_I	CAGGAGC	24	0	1
At1g08420	11	chr_I	TAGGAGG	1	0	0.99
At1g08420	20	chr_I	CAGGAGC	1	0	1
At1g08580	1	chr_I	CAGGAGC	14	0	1
At1g08600	3	chr_I	AAGGAGA	3	0	0.99
At1g08620	2	chr_I	TAGGAGT	1	0	1
At1g08630	4	chr_I	CAGAAGA	13	0	0.98
At1g08640	7	chr_I	CAGGAGT	10	0	1
At1g08660	6	chr_I	CAGAAGT	9	0	0.98
At1g08680	1	chr_I	TAGCAGC	6	3	0.25
At1g08710	4	chr_I	AAGCAGT	0	7	0.07
At1g08730	7	chr_I	TAGCAGG	0	1	0.17
At1g08730	13	chr_I	CAGAAGG	1	0	0.97
At1g08750	1	chr_I	CAGAAGA	8	0	0.98
At1g08790	1	chr_I	CAGGAGT	3	0	1
At1g08820	5	chr_I	TAGGAGT	1	0	1
At1g08830	5	chr_I	CAGGAGT	36	0	1
At1g08840	2	chr_I	CAGAAGC	1	0	0.99
At1g08840	26	chr_I	AAGCAGA	0	1	0.04
At1g08890	14	chr_I	AAGCAGA	0	1	0.04
At1g08910	10	chr_I	CAGGAGG	1	0	1
At1g08980	7	chr_I	TAGGAGG	11	0	0.99
At1g09000	2	chr_I	AAGTAGG	0	6	0.06
At1g09060	4	chr_I	TAGAAGG	2	0	0.83
At1g09060	9	chr_I	CAGGAGA	4	0	1
At1g09170	15	chr_I	CAGGAGC	1	0	1
At1g09170	18	chr_I	CAGGAGA	1	0	1
At1g09280	3	chr_I	CAGGAGA	5	0	1
At1g09340	6	chr_I	CAGGAGG	17	0	1
At1g09430	10	chr_I	GAGCAGG	0	3	0.01
At1g09440	6	chr_I	CAGGAGG	1	0	1
At1g09470	1	chr_I	GAGCAGG	0	2	0.01
At1g09500	1	chr_I	CAGAAGG	9	0	0.97
At1g09530	1	chr_I	GAGCAGG	0	9	0.01
At1g09660	5	chr_I	CAGGAGA	16	0	1
At1g09730	2	chr_I	CAGGAGC	1	0	1
At1g09760	4	chr_I	CAGGAGA	8	0	1
At1g09800	1	chr_I	CAGGAGC	7	0	1
At1g09800	4	chr_I	AAGCAGA	0	6	0.04
At1g09830	1	chr_I	CAGAAGC	6	0	0.99
At1g09890	10	chr_I	CAGGAGT	2	0	1
At1g09920	2	chr_I	GAGAAGA	0	7	0.2
At1g09920	4	chr_I	CAGAAGG	7	0	0.97
At1g09980	6	chr_I	CAGAAGC	5	0	0.99
At1g10090	3	chr_I	TAGGAGG	6	0	0.99
At1g10090	6	chr_I	CAGGAGC	6	0	1
At1g10095	3	chr_I	CAGAAGG	4	0	0.97
At1g10095	9	chr_I	AAGCAGA	0	4	0.04
At1g10100	1	chr_I	AAGAAGG	0	1	0.48
At1g10130	6	chr_I	TAGGAGA	6	0	1
At1g10130	11	chr_I	TAGGAGC	4	0	0.99
At1g10340	1	chr_I	GAGCAGG	0	5	0.01
At1g10380	2	chr_I	AAGCAGG	0	6	0.07
At1g10385	1	chr_I	CAGGAGT	1	0	1
At1g10522	1	chr_I	CAGGAGG	4	0	1
At1g10530	1	chr_I	CAGAAGA	3	0	0.98
At1g10530	2	chr_I	TAGGAGA	2	0	1
At1g10550	1	chr_I	CAGGAGT	1	0	1
At1g10570	1	chr_I	TAGCAGA	4	2	0.07
At1g10600	6	chr_I	CAGGAGA	3	0	1
At1g10620	1	chr_I	CAGAAGC	1	0	0.99
At1g10640	4	chr_I	CAGGAGC	4	0	1
At1g10710	2	chr_I	CAGGAGT	4	0	1
At1g10710	6	chr_I	CAGAAGC	0	0	0.99
At1g10730	9	chr_I	TAGGAGC	1	0	0.99
At1g10740	1	chr_I	GAGCAGA	0	7	0.01
At1g10760	6	chr_I	TAGGAGT	2	0	1
At1g10840	5	chr_I	CAGGAGT	16	0	1
At1g10870	5	chr_I	CAGGAGT	3	0	1
At1g10920	2	chr_I	CAGAAGA	3	0	0.98
At1g10930	1	chr_I	CAGTAGC	4	0	0.91
At1g10930	10	chr_I	CAGAAGG	4	0	0.97
At1g10930	13	chr_I	CAGGAGT	4	0	1
At1g10950	8	chr_I	CAGGAGC	8	0	1
At1g10950	11	chr_I	CAGGAGC	39	0	1
At1g11060	11	chr_I	TAGCAGT	0	3	0.22
At1g11100	7	chr_I	AAGAAGA	1	0	0.58
At1g11130	2	chr_I	CAGAAGG	6	0	0.97
At1g11160	12	chr_I	CAGAAGA	1	0	0.98
At1g11160	14	chr_I	AAGCAGA	0	1	0.04
At1g11160	17	chr_I	TAGAAGT	1	0	1
At1g11170	1	chr_I	CAGGAGG	6	0	1
At1g11170	1	chr_I	CAGAAGT	1	0	0.98
At1g11170	3	chr_I	AAGTAGA	0	8	0.13
At1g11180	6	chr_I	CAGGAGA	2	0	1
At1g11180	7	chr_I	CAGAAGG	2	0	0.97
At1g11190	8	chr_I	CAGAAGA	12	0	0.98
At1g11300	7	chr_I	GAGTAGT	0	1	0
At1g11480	3	chr_I	CAGAAGC	6	0	0.99
At1g11540	2	chr_I	CAGGAGA	2	0	1
At1g11545	2	chr_I	GAGCAGA	0	6	0.01
At1g11590	1	chr_I	AAGCAGG	0	3	0.07
At1g11650	1	chr_I	CAGGAGG	8	0	1
At1g11660	5	chr_I	GAGCAGA	0	1	0.01
At1g11660	6	chr_I	GAGCAGC	0	1	0.01
At1g11720	10	chr_I	AAGCAGG	0	1	0.07
At1g11730	4	chr_I	CAGGAGT	1	0	1
At1g11730	8	chr_I	CAGGAGC	1	0	1
At1g11760	6	chr_I	CAGGAGA	5	0	1
At1g11870	1	chr_I	TAGTAGT	6	0	0.67
At1g11870	1	chr_I	TAGCAGG	0	7	0.17
At1g11870	1	chr_I	GAGCAGA	0	8	0.01
At1g11870	1	chr_I	TAGCAGC	0	3	0.25
At1g11880	6	chr_I	GAGTAGG	0	4	0
At1g11910	3	chr_I	CAGGAGT	19	0	1
At1g11910	11	chr_I	GAGCAGT	0	42	0
At1g11990	7	chr_I	AAGTAGA	0	4	0.13
At1g12000	5	chr_I	TAGGAGG	7	0	0.99
At1g12050	12	chr_I	CAGGAGG	12	0	1
At1g12080	2	chr_I	GAGAAGA	2	0	0.2
At1g12230	1	chr_I	CAGAAGC	22	0	0.99
At1g12250	3	chr_I	CAGAAGG	4	0	0.97
At1g12350	1	chr_I	CAGGAGG	5	0	1
At1g12360	14	chr_I	CAGGAGT	6	0	1
At1g12430	16	chr_I	TAGCAGG	0	3	0.17
At1g12430	17	chr_I	CAGAAGA	3	0	0.98
At1g12450	1	chr_I	CAGGAGC	3	0	1
At1g12490	1	chr_I	CAGAAGC	1	0	0.99
At1g12520	1	chr_I	CAGGAGT	1	0	1
At1g12530	1	chr_I	CAGGAGG	4	0	1
At1g12530	2	chr_I	TAGGAGC	3	0	0.99
At1g12580	1	chr_I	GAGCAGG	0	3	0.01
At1g12600	6	chr_I	GAGTAGA	0	3	0.01
At1g12640	2	chr_I	TAGGAGG	3	0	0.99
At1g12650	3	chr_I	CAGGAGC	4	0	1
At1g12650	6	chr_I	CAGGAGC	4	0	1
At1g12710	1	chr_I	CAGAAGA	6	0	0.98
At1g12740	5	chr_I	AAGCAGT	0	4	0.07
At1g12930	20	chr_I	CAGGAGT	6	0	1
At1g12940	1	chr_I	GAGTAGG	0	1	0
At1g12950	5	chr_I	CAGGAGA	5	0	1
At1g13030	3	chr_I	TAGGAGA	3	0	1
At1g13160	8	chr_I	GAGCAGG	0	3	0.01
At1g13180	4	chr_I	CAGGAGC	4	0	1
At1g13300	3	chr_I	CAGTAGA	4	0	0.73
At1g13320	3	chr_I	GAGCAGG	0	5	0.01
At1g13330	5	chr_I	CAGGAGT	4	0	1
At1g13400	2	chr_I	CAGGAGT	1	0	1
At1g13400	3	chr_I	GAGTAGG	0	1	0
At1g13450	3	chr_I	AAGCAGG	0	3	0.07
At1g13590	1	chr_I	TAGGAGT	4	0	1
At1g13620	2	chr_I	AAGCAGG	0	3	0.07
At1g13650	1	chr_I	CAGGAGT	3	0	1
At1g13760	1	chr_I	CAGGAGC	0	0	1
At1g13860	3	chr_I	GAGCAGA	0	6	0.01
At1g13880	1	chr_I	TAGCAGG	0	5	0.17
At1g13920	1	chr_I	CAGGAGC	0	0	1
At1g13920	5	chr_I	AAGCAGG	0	1	0.07
At1g13920	6	chr_I	CAGCAGG	1	0	0.48
At1g13960	1	chr_I	CAGAAGG	8	0	0.97
At1g13960	1	chr_I	TAGGAGA	10	0	1
At1g14070	1	chr_I	CAGTAGA	1	0	0.73
At1g14185	1	chr_I	CAGGAGT	3	0	1
At1g14205	3	chr_I	AAGCAGC	0	1	0.07
At1g14230	4	chr_I	TAGCAGC	0	4	0.25
At1g14250	4	chr_I	CAGTAGC	4	0	0.91
At1g14300	2	chr_I	CAGGAGA	9	0	1
At1g14300	7	chr_I	CAGGAGC	8	0	1
At1g14350	6	chr_I	CAGGAGA	2	0	1
At1g14350	9	chr_I	TAGGAGT	3	0	1
At1g14360	2	chr_I	GAGCAGT	0	11	0
At1g14540	3	chr_I	CAGGAGA	2	0	1
At1g14550	3	chr_I	CAGGAGT	1	0	1
At1g14580	1	chr_I	GAGCAGA	0	4	0.01
At1g14580	2	chr_I	TAGGAGA	3	0	1
At1g14600	1	chr_I	CAGAAGG	3	0	0.97
At1g14600	5	chr_I	GAGAAGA	0	0	0.2
At1g14690	6	chr_I	CAGGAGG	1	0	1
At1g14710	3	chr_I	GAGTAGG	0	4	0
At1g14750	2	chr_I	AAGCAGC	0	2	0.07
At1g14830	15	chr_I	CAGAAGC	11	0	0.99
At1g14840	8	chr_I	TAGGAGA	3	0	1
At1g14850	11	chr_I	CAGGAGT	1	0	1
At1g15125	3	chr_I	GAGGAGG	1	0	0.5
At1g15140	4	chr_I	CAGGAGC	16	0	1
At1g15200	5	chr_I	CAGAAGT	3	0	0.98
At1g15215	1	chr_I	GAGCAGG	0	7	0.01
At1g15270	1	chr_I	CAGGAGG	27	0	1
At1g15280	1	chr_I	CAGCAGG	2	3	0.48
At1g15350	1	chr_I	GAGCAGT	0	5	0
At1g15520	2	chr_I	CAGAAGG	1	0	0.97
At1g15520	18	chr_I	TAGGAGG	1	0	0.99
At1g15660	4	chr_I	CAGGAGA	4	0	1
At1g15660	8	chr_I	CAGCAGG	0	4	0.48
At1g15740	2	chr_I	AAGCAGG	0	4	0.07
At1g15750	9	chr_I	CAGGAGT	5	0	1
At1g15770	2	chr_I	CAGGAGT	1	0	1
At1g15780	6	chr_I	GAGCAGG	0	1	0.01
At1g15790	4	chr_I	GAGCAGA	0	5	0.01
At1g15790	5	chr_I	CAGGAGG	6	0	1
At1g15860	4	chr_I	TAGGAGG	6	0	0.99
At1g15880	2	chr_I	CAGGAGT	9	0	1
At1g15940	7	chr_I	CAGAAGC	1	0	0.99
At1g15940	8	chr_I	CAGGAGA	1	0	1
At1g15940	11	chr_I	AAGCAGG	0	1	0.07
At1g16020	1	chr_I	CAGGAGC	5	0	1
At1g16070	7	chr_I	AAGCAGG	0	2	0.07
At1g16090	3	chr_I	AAGTAGA	0	2	0.13
At1g16225	4	chr_I	CAGGAGT	2	0	1
At1g16230	2	chr_I	GAGTAGA	0	1	0.01
At1g16240	2	chr_I	GAGTAGA	0	12	0.01
At1g16330	6	chr_I	CAGGAGT	1	0	1
At1g16445	3	chr_I	CAGAAGC	2	0	0.99
At1g16460	1	chr_I	CAGAAGG	2	0	0.97
At1g16520	7	chr_I	CAGGAGC	7	0	1
At1g16530	1	chr_I	TAGGAGC	3	0	0.99
At1g16540	5	chr_I	AAGGAGT	3	0	0.99
At1g16540	18	chr_I	CAGAAGG	3	0	0.97
At1g16560	1	chr_I	CAGGAGC	14	0	1
At1g16590	1	chr_I	CAGGAGT	4	0	1
At1g16610	7	chr_I	CAGCAGG	0	12	0.48
At1g16610	9	chr_I	AAGCAGG	0	12	0.07
At1g16680	2	chr_I	CAGAAGG	0	0	0.97
At1g16680	8	chr_I	TAGGAGA	1	0	1
At1g16705	2	chr_I	CAGGAGA	4	0	1
At1g16705	3	chr_I	GAGCAGG	1	3	0.01
At1g16710	2	chr_I	CAGGAGA	1	0	1
At1g16720	9	chr_I	TAGGAGT	8	0	1
At1g16730	1	chr_I	GAGCAGA	0	6	0.01
At1g16760	3	chr_I	CAGGAGG	1	0	1
At1g16810	1	chr_I	TAGGAGG	10	0	0.99
At1g16890	3	chr_I	TAGGAGG	15	0	0.99
At1g16970	2	chr_I	CAGGAGT	3	0	1
At1g16980	2	chr_I	CAGAAGT	1	0	0.98
At1g17000	2	chr_I	CAGAAGT	1	0	0.98
At1g17130	2	chr_I	CAGGAGT	3	0	1
At1g17130	6	chr_I	CAGAAGA	8	0	0.98
At1g17210	3	chr_I	GAGCAGC	0	2	0.01
At1g17260	2	chr_I	CAGGAGC	1	0	1
At1g17350	3	chr_I	TAGGAGT	1	0	1
At1g17450	1	chr_I	TAGGAGT	1	0	1
At1g17470	10	chr_I	TAGGAGT	17	0	1
At1g17480	1	chr_I	CAGCAGG	3	0	0.48
At1g17480	3	chr_I	CAGAAGG	2	0	0.97
At1g17520	3	chr_I	TAGCAGC	0	5	0.25
At1g17540	1	chr_I	CAGGAGC	1	0	1
At1g17560	1	chr_I	GAGTAGG	0	6	0
At1g17580	8	chr_I	CAGGAGT	2	0	1
At1g17680	1	chr_I	CAGGAGT	7	0	1
At1g17720	12	chr_I	TAGGAGC	10	0	0.99
At1g17760	6	chr_I	GAGCAGG	0	4	0.01
At1g17930	1	chr_I	CAGGAGT	3	0	1
At1g17940	1	chr_I	CAGGAGT	4	0	1
At1g17940	4	chr_I	CAGGAGC	4	0	1
At1g17950	2	chr_I	CAGGAGC	5	0	1
At1g17980	6	chr_I	GAGCAGA	0	5	0.01
At1g18030	4	chr_I	CAGGAGT	4	0	1
At1g18030	9	chr_I	TAGGAGA	5	0	1
At1g18060	2	chr_I	CAGAAGG	8	0	0.97
At1g18130	3	chr_I	GAGTAGG	0	1	0
At1g18140	2	chr_I	GAGCAGG	0	1	0.01
At1g18180	4	chr_I	GAGTAGG	0	1	0
At1g18250	1	chr_I	GAGCAGC	0	2	0.01
At1g18270	2	chr_I	AAGCAGC	0	7	0.07
At1g18270	11	chr_I	GAGCAGA	0	4	0.01
At1g18270	17	chr_I	GAGCAGC	0	3	0.01
At1g18270	23	chr_I	CAGGAGG	3	0	1
At1g18310	1	chr_I	CAGTAGC	1	0	0.91
At1g18310	4	chr_I	AAGCAGC	0	1	0.07
At1g18320	1	chr_I	TAGGAGA	2	0	1
At1g18320	2	chr_I	AAGGAGT	1	0	0.99
At1g18335	7	chr_I	AAGAAGA	0	2	0.58
At1g18410	9	chr_I	CAGGAGA	1	0	1
At1g18420	2	chr_I	TAGGAGC	1	0	0.99
At1g18450	4	chr_I	AAGGAGA	8	0	0.99
At1g18450	17	chr_I	CAGGAGC	12	0	1
At1g18470	12	chr_I	CAGGAGA	5	0	1
At1g18520	1	chr_I	GAGCAGT	0	2	0
At1g18540	3	chr_I	CAGGAGA	82	0	1
At1g18580	1	chr_I	CAGGAGT	5	0	1
At1g18620	2	chr_I	CAGAAGC	3	0	0.99
At1g18630	3	chr_I	TAGGAGA	5	0	1
At1g18730	2	chr_I	TAGAAGT	4	0	1
At1g18790	2	chr_I	AAGCAGC	1	0	0.07
At1g18790	3	chr_I	CAGGAGG	1	0	1
At1g18800	7	chr_I	TAGCAGT	6	0	0.22
At1g18800	9	chr_I	TAGGAGA	7	0	1
At1g18830	16	chr_I	CAGAAGA	1	0	0.98
At1g18840	3	chr_I	CAGGAGA	2	0	1
At1g18870	7	chr_I	GAGCAGC	0	1	0.01
At1g18890	1	chr_I	TAGGAGT	3	0	1
At1g18910	2	chr_I	TAGGAGC	3	0	0.99
At1g19010	1	chr_I	TAGCAGA	0	3	0.07
At1g19025	2	chr_I	CAGGAGT	2	0	1
At1g19100	11	chr_I	GAGCAGG	0	2	0.01
At1g19100	14	chr_I	TAGGAGC	5	0	0.99
At1g19110	3	chr_I	CAGGAGC	4	0	1
At1g19140	4	chr_I	GAGCAGA	1	5	0.01
At1g19220	1	chr_I	CAGGAGA	3	0	1
At1g19230	14	chr_I	CAGGAGG	1	0	1
At1g19330	3	chr_I	AAGCAGA	0	6	0.04
At1g19390	2	chr_I	CAGGAGT	1	0	1
At1g19410	1	chr_I	CAGAAGG	0	1	0.97
At1g19410	2	chr_I	AAGGAGT	1	0	0.99
At1g19410	3	chr_I	GAGCAGG	0	1	0.01
At1g19450	7	chr_I	TAGGAGG	6	0	0.99
At1g19550	1	chr_I	TAGAAGA	1	0	0.64
At1g19650	12	chr_I	GAGCAGG	0	6	0.01
At1g19850	4	chr_I	CAGGAGA	6	0	1
At1g19880	15	chr_I	AAGCAGA	0	6	0.04
At1g19990	1	chr_I	TAGGAGA	1	0	1
At1g20020	2	chr_I	TAGGAGA	16	0	1
At1g20020	7	chr_I	CAGGAGC	7	0	1
At1g20030	1	chr_I	TAGGAGA	7	0	1
At1g20060	3	chr_I	AAGTAGG	0	1	0.06
At1g20060	20	chr_I	CAGGAGG	1	0	1
At1g20110	1	chr_I	TAGCAGA	0	9	0.07
At1g20110	7	chr_I	CAGGAGG	24	0	1
At1g20120	2	chr_I	AAGTAGA	0	3	0.13
At1g20150	1	chr_I	CAGGAGG	1	0	1
At1g20160	1	chr_I	TAGGAGG	5	0	0.99
At1g20180	1	chr_I	GAGCAGA	1	1	0.01
At1g20270	1	chr_I	CAGAAGG	2	0	0.97
At1g20410	7	chr_I	CAGGAGA	5	0	1
At1g20410	10	chr_I	CAGAAGT	5	0	0.98
At1g20450	1	chr_I	AAGAAGC	1	0	0.81
At1g20550	1	chr_I	CAGAAGT	3	0	0.98
At1g20550	2	chr_I	AAGCAGA	0	2	0.04
At1g20550	9	chr_I	TAGGAGT	1	0	1
At1g20590	2	chr_I	CAGGAGT	4	0	1
At1g20610	2	chr_I	CAGAAGA	4	0	0.98
At1g20610	5	chr_I	AAGGAGC	3	0	1
At1g20610	8	chr_I	CAGGAGT	4	0	1
At1g20693	4	chr_I	CAGGAGT	21	0	1
At1g20693	5	chr_I	CAGGAGA	45	0	1
At1g20693	6	chr_I	CAGGAGC	52	0	1
At1g20696	4	chr_I	CAGGAGT	26	0	1
At1g20696	5	chr_I	CAGGAGA	20	0	1
At1g20696	6	chr_I	TAGGAGC	20	0	0.99
At1g20700	1	chr_I	AAGGAGA	5	0	0.99
At1g20720	12	chr_I	CAGGAGA	1	0	1
At1g20720	22	chr_I	CAGGAGA	1	0	1
At1g20750	13	chr_I	CAGGAGA	1	0	1
At1g20750	22	chr_I	CAGGAGA	1	0	1
At1g20770	3	chr_I	TAGAAGG	4	0	0.83
At1g20810	3	chr_I	GAGCAGC	0	5	0.01
At1g20830	4	chr_I	CAGGAGT	4	0	1
At1g20840	1	chr_I	CAGGAGC	11	0	1
At1g20890	3	chr_I	TAGGAGC	2	0	0.99
At1g20910	10	chr_I	CAGAAGT	5	0	0.98
At1g20970	5	chr_I	AAGCAGG	0	1	0.07
At1g20970	7	chr_I	TAGAAGG	1	0	0.83
At1g21060	4	chr_I	TAGGAGT	3	0	1
At1g21080	8	chr_I	TAGAAGA	3	0	0.64
At1g21170	15	chr_I	CAGGAGC	1	0	1
At1g21350	6	chr_I	GAGCAGG	0	6	0.01
At1g21570	2	chr_I	CAGGAGA	1	0	1
At1g21610	1	chr_I	AAGCAGC	0	5	0.07
At1g21610	1	chr_I	CAGCAGG	3	2	0.48
At1g21630	7	chr_I	CAGGAGA	4	0	1
At1g21630	8	chr_I	TAGGAGA	4	0	1
At1g21650	10	chr_I	CAGGAGA	1	0	1
At1g21650	30	chr_I	CAGAAGG	1	0	0.97
At1g21700	2	chr_I	GAGCAGA	0	3	0.01
At1g21700	7	chr_I	CAGGAGG	3	0	1
At1g21710	1	chr_I	GAGCAGA	0	8	0.01
At1g21850	2	chr_I	AAGGAGC	1	0	1
At1g21860	1	chr_I	AAGTAGG	0	1	0.06
At1g22000	5	chr_I	AAGAAGA	1	0	0.58
At1g22000	6	chr_I	AAGAAGC	0	1	0.81
At1g22015	2	chr_I	CAGAAGG	3	0	0.97
At1g22080	6	chr_I	CAGAAGT	1	0	0.98
At1g22080	7	chr_I	AAGTAGA	1	0	0.13
At1g22100	4	chr_I	AAGTAGC	0	1	0.26
At1g22120	1	chr_I	TAGGAGA	1	0	1
At1g22130	7	chr_I	GAGCAGG	0	4	0.01
At1g22160	1	chr_I	GAGCAGA	0	11	0.01
At1g22180	2	chr_I	TAGGAGA	8	0	1
At1g22260	4	chr_I	CAGGAGG	4	0	1
At1g22260	16	chr_I	CAGGAGC	1	0	1
At1g22275	4	chr_I	CAGGAGG	4	0	1
At1g22275	16	chr_I	CAGGAGA	2	0	1
At1g22430	8	chr_I	TAGGAGT	7	0	1
At1g22440	5	chr_I	GAGTAGG	0	5	0
At1g22440	8	chr_I	CAGGAGT	8	0	1
At1g22510	4	chr_I	CAGGAGG	6	0	1
At1g22620	11	chr_I	GAGCAGA	0	4	0.01
At1g22650	3	chr_I	AAGCAGT	0	2	0.07
At1g22660	1	chr_I	CAGAAGT	2	0	0.98
At1g22700	3	chr_I	AAGGAGG	9	0	0.98
At1g22860	4	chr_I	CAGGAGG	1	0	1
At1g22870	1	chr_I	TAGGAGT	1	0	1
At1g22870	6	chr_I	CAGGAGT	2	0	1
At1g22870	7	chr_I	AAGCAGG	0	2	0.07
At1g22885	1	chr_I	AAGCAGG	0	2	0.07
At1g22910	1	chr_I	TAGGAGC	7	0	0.99
At1g22990	2	chr_I	TAGGAGC	9	0	0.99
At1g23000	2	chr_I	CAGGAGC	4	0	1
At1g23020	1	chr_I	TAGGAGG	1	0	0.99
At1g23020	2	chr_I	AAGTAGA	0	1	0.13
At1g23020	7	chr_I	AAGCAGA	0	2	0.04
At1g23060	1	chr_I	CAGGAGA	7	0	1
At1g23060	3	chr_I	TAGGAGC	8	0	0.99
At1g23170	7	chr_I	CAGGAGC	2	0	1
At1g23190	9	chr_I	CAGGAGT	5	0	1
At1g23190	11	chr_I	TAGGAGG	8	0	0.99
At1g23230	7	chr_I	CAGGAGT	2	0	1
At1g23280	2	chr_I	CAGGAGC	1	0	1
At1g23360	6	chr_I	CAGGAGT	9	0	1
At1g23400	4	chr_I	CAGGAGG	4	0	1
At1g23420	4	chr_I	GAGCAGG	0	2	0.01
At1g23465	1	chr_I	GAGCAGG	0	3	0.01
At1g23700	7	chr_I	CAGGAGC	1	0	1
At1g23730	7	chr_I	GAGCAGG	0	3	0.01
At1g23740	1	chr_I	GAGTAGA	0	11	0.01
At1g23800	3	chr_I	CAGGAGC	8	0	1
At1g23820	1	chr_I	CAGGAGC	21	0	1
At1g23860	3	chr_I	CAGGAGA	13	0	1
At1g23880	4	chr_I	CAGGAGC	3	0	1
At1g23900	1	chr_I	TAGTAGG	0	6	0.24
At1g23900	1	chr_I	CAGGAGG	5	0	1
At1g23900	1	chr_I	GAGCAGG	0	6	0.01
At1g23900	1	chr_I	CAGGAGG	6	0	1
At1g23940	1	chr_I	CAGGAGG	1	0	1
At1g23940	8	chr_I	GAGCAGG	0	1	0.01
At1g23940	9	chr_I	CAGGAGG	1	0	1
At1g23950	5	chr_I	TAGAAGC	7	0	0.95
At1g24070	1	chr_I	GAGAAGT	0	1	0.1
At1g24070	3	chr_I	CAGGAGA	5	0	1
At1g24070	7	chr_I	GAGCAGA	0	2	0.01
At1g24090	2	chr_I	TAGGAGC	1	0	0.99
At1g24120	6	chr_I	CAGGAGT	4	0	1
At1g24160	4	chr_I	AAGCAGG	0	1	0.07
At1g24180	6	chr_I	CAGGAGT	19	0	1
At1g24190	4	chr_I	CAGAAGC	1	0	0.99
At1g24190	7	chr_I	CAGAAGT	1	0	0.98
At1g24260	5	chr_I	GAGCAGG	0	9	0.01
At1g24260	7	chr_I	GAGCAGG	0	10	0.01
At1g24265	1	chr_I	AAGCAGA	0	4	0.04
At1g24267	11	chr_I	TAGCAGA	0	3	0.07
At1g24267	13	chr_I	CAGGAGG	4	0	1
At1g24320	14	chr_I	CAGGAGC	3	0	1
At1g24330	2	chr_I	GAGCAGG	0	1	0.01
At1g24470	1	chr_I	CAGAAGA	1	0	0.98
At1g24490	9	chr_I	CAGGAGC	1	0	1
At1g24490	12	chr_I	CAGGAGT	1	0	1
At1g24510	8	chr_I	CAGGAGG	16	0	1
At1g24570	7	chr_I	TAGCAGG	0	1	0.17
At1g24570	10	chr_I	AAGGAGA	1	0	0.99
At1g24610	1	chr_I	CAGAAGG	6	0	0.97
At1g24706	4	chr_I	TAGGAGT	3	0	1
At1g24706	30	chr_I	AAGCAGT	0	1	0.07
At1g24735	2	chr_I	CAGGAGT	1	0	1
At1g24764	8	chr_I	CAGGAGA	3	0	1
At1g24938	3	chr_I	CAGGAGA	1	0	1
At1g25220	1	chr_I	CAGGAGC	8	0	1
At1g25230	4	chr_I	TAGGAGA	5	0	1
At1g25290	6	chr_I	GAGTAGG	0	1	0
At1g25310	1	chr_I	TAGAAGA	0	1	0.64
At1g25460	1	chr_I	AAGAAGG	1	0	0.48
At1g25480	1	chr_I	AAGGAGT	2	0	0.99
At1g25490	3	chr_I	GAGCAGG	0	5	0.01
At1g25540	8	chr_I	CAGGAGA	3	0	1
At1g26090	3	chr_I	TAGTAGG	0	4	0.24
At1g26170	13	chr_I	GAGAAGG	1	0	0.01
At1g26170	27	chr_I	TAGCAGG	0	2	0.17
At1g26230	10	chr_I	AAGCAGA	0	2	0.04
At1g26310	5	chr_I	CAGGAGG	4	0	1
At1g26360	1	chr_I	CAGGAGA	3	0	1
At1g26440	3	chr_I	TAGTAGA	0	0	0.28
At1g26470	1	chr_I	CAGGAGT	11	0	1
At1g26480	5	chr_I	CAGGAGC	5	0	1
At1g26510	4	chr_I	AAGAAGT	1	0	0.82
At1g26640	1	chr_I	TAGGAGG	8	0	0.99
At1g26740	2	chr_I	CAGGAGA	10	0	1
At1g26880	1	chr_I	CAGGAGA	15	0	1
At1g27000	3	chr_I	GAGAAGG	0	15	0.01
At1g27020	3	chr_I	TAGGAGG	5	0	0.99
At1g27100	1	chr_I	CAGAAGG	3	0	0.97
At1g27150	13	chr_I	CAGGAGG	13	0	1
At1g27180	1	chr_I	CAGGAGA	1	0	1
At1g27385	1	chr_I	CAGAAGT	7	0	0.98
At1g27390	5	chr_I	CAGCAGG	2	0	0.48
At1g27430	8	chr_I	CAGGAGG	3	0	1
At1g27440	2	chr_I	CAGGAGA	2	0	1
At1g27450	1	chr_I	AAGCAGC	0	5	0.07
At1g27470	10	chr_I	TAGCAGA	0	5	0.07
At1g27570	5	chr_I	CAGTAGC	1	0	0.91
At1g27600	2	chr_I	AAGCAGG	0	4	0.07
At1g27630	3	chr_I	TAGGAGA	4	0	1
At1g27660	5	chr_I	GAGCAGA	0	3	0.01
At1g27680	5	chr_I	CAGAAGT	5	0	0.98
At1g27690	1	chr_I	CAGGAGT	7	0	1
At1g27740	1	chr_I	TAGGAGA	2	0	1
At1g27760	1	chr_I	AAGGAGC	4	0	1
At1g27760	1	chr_I	CAGGAGT	16	0	1
At1g27850	4	chr_I	CAGGAGC	1	0	1
At1g27940	2	chr_I	CAGGAGT	1	0	1
At1g27980	7	chr_I	CAGGAGT	6	0	1
At1g28010	2	chr_I	CAGGAGT	1	0	1
At1g28120	3	chr_I	TAGGAGC	5	0	0.99
At1g28150	2	chr_I	TAGGAGC	10	0	0.99
At1g28300	1	chr_I	TAGAAGA	6	0	0.64
At1g28300	4	chr_I	AAGGAGT	5	0	0.99
At1g28320	10	chr_I	TAGCAGC	0	3	0.25
At1g28380	3	chr_I	CAGGAGA	6	0	1
At1g28380	4	chr_I	CAGGAGC	8	0	1
At1g28410	1	chr_I	TAGAAGG	5	0	0.83
At1g28430	1	chr_I	TAGGAGA	1	0	1
At1g28470	2	chr_I	AAGTAGG	0	3	0.06
At1g28490	5	chr_I	CAGGAGA	8	0	1
At1g28510	3	chr_I	CAGGAGG	6	0	1
At1g28520	1	chr_I	AAGCAGG	0	3	0.07
At1g28530	5	chr_I	GAGCAGT	0	5	0
At1g28530	6	chr_I	AAGCAGG	0	8	0.07
At1g28530	2	chr_I	CAGCAGG	3	2	0.48
At1g28560	5	chr_I	CAGAAGA	4	0	0.98
At1g28570	2	chr_I	CAGGAGT	0	0	1
At1g28580	3	chr_I	CAGGAGT	7	0	1
At1g28600	3	chr_I	CAGGAGT	5	0	1
At1g28610	3	chr_I	TAGGAGT	2	0	1
At1g28630	1	chr_I	AAGGAGT	2	0	0.99
At1g28630	2	chr_I	CAGCAGT	1	0	0.48
At1g28630	3	chr_I	AAGCAGG	1	2	0.07
At1g28630	5	chr_I	AAGCAGT	1	2	0.07
At1g28680	2	chr_I	CAGGAGT	12	0	1
At1g28960	1	chr_I	CAGGAGT	13	0	1
At1g29020	3	chr_I	CAGGAGT	1	0	1
At1g29020	6	chr_I	CAGGAGA	1	0	1
At1g29020	10	chr_I	GAGCAGT	1	0	0
At1g29020	13	chr_I	CAGGAGA	1	0	1
At1g29030	10	chr_I	CAGAAGC	3	0	0.99
At1g29080	1	chr_I	GAGCAGG	0	2	0.01
At1g29100	1	chr_I	CAGGAGC	1	0	1
At1g29120	1	chr_I	AAGAAGG	3	9	0.48
At1g29120	1	chr_I	AAGTAGA	0	11	0.13
At1g29170	4	chr_I	CAGAAGG	0	0	0.97
At1g29270	1	chr_I	CAGGAGA	1	0	1
At1g29280	1	chr_I	CAGCAGA	6	0	0.48
At1g29320	11	chr_I	AAGCAGA	0	5	0.04
At1g29350	7	chr_I	CAGCAGC	5	0	0.77
At1g29355	2	chr_I	AAGCAGC	0	1	0.07
At1g29370	7	chr_I	CAGCAGC	5	0	0.77
At1g29540	1	chr_I	CAGAAGT	1	0	0.98
At1g29550	4	chr_I	CAGGAGA	2	0	1
At1g29560	1	chr_I	CAGGAGA	1	0	1
At1g29570	1	chr_I	CAGGAGC	1	0	1
At1g29570	3	chr_I	CAGGAGG	0	0	1
At1g29590	4	chr_I	CAGGAGA	1	0	1
At1g29600	1	chr_I	CAGGAGG	1	0	1
At1g29600	3	chr_I	CAGGAGA	1	0	1
At1g29600	6	chr_I	CAGGAGA	1	0	1
At1g29620	4	chr_I	GAGTAGA	0	2	0.01
At1g29730	9	chr_I	CAGGAGA	1	0	1
At1g29730	18	chr_I	GAGCAGT	1	0	0
At1g29740	9	chr_I	CAGGAGA	1	0	1
At1g29750	7	chr_I	CAGCAGA	5	0	0.48
At1g29750	9	chr_I	CAGGAGA	5	0	1
At1g29750	15	chr_I	TAGGAGT	0	0	1
At1g29750	17	chr_I	CAGGAGA	5	0	1
At1g29820	2	chr_I	TAGGAGT	2	0	1
At1g29820	4	chr_I	TAGGAGA	2	0	1
At1g29830	2	chr_I	TAGGAGT	3	0	1
At1g29830	5	chr_I	TAGGAGA	2	0	1
At1g29850	1	chr_I	TAGCAGA	1	12	0.07
At1g29860	2	chr_I	CAGGAGA	2	0	1
At1g29960	1	chr_I	GAGCAGG	0	4	0.01
At1g29990	2	chr_I	CAGGAGT	4	0	1
At1g30000	4	chr_I	AAGCAGG	0	4	0.07
At1g30220	1	chr_I	CAGGAGT	4	0	1
At1g30220	2	chr_I	CAGGAGT	4	0	1
At1g30230	5	chr_I	CAGGAGG	58	0	1
At1g30270	5	chr_I	TAGGAGC	4	0	0.99
At1g30270	9	chr_I	TAGGAGA	7	0	1
At1g30320	1	chr_I	CAGAAGG	6	0	0.97
At1g30330	1	chr_I	CAGGAGA	2	0	1
At1g30420	2	chr_I	TAGCAGA	0	1	0.07
At1g30470	8	chr_I	TAGGAGT	1	0	1
At1g30470	15	chr_I	CAGGAGG	1	0	1
At1g30510	2	chr_I	CAGCAGA	19	2	0.48
At1g30550	1	chr_I	CAGAAGT	0	0	0.98
At1g30610	5	chr_I	AAGCAGG	0	1	0.07
At1g30610	7	chr_I	CAGGAGA	1	0	1
At1g30620	8	chr_I	GAGTAGG	0	8	0
At1g30755	4	chr_I	CAGGAGA	2	0	1
At1g30755	5	chr_I	TAGGAGT	2	0	1
At1g30810	3	chr_I	CAGGAGC	4	0	1
At1g30820	14	chr_I	AAGCAGA	0	3	0.04
At1g30860	3	chr_I	CAGAAGG	6	0	0.97
At1g30960	6	chr_I	CAGGAGA	3	0	1
At1g30970	3	chr_I	TAGCAGG	0	11	0.17
At1g30970	5	chr_I	CAGGAGA	8	0	1
At1g31120	2	chr_I	GAGTAGG	0	1	0
At1g31150	2	chr_I	CAGCAGA	3	0	0.48
At1g31280	1	chr_I	CAGTAGC	0	1	0.91
At1g31310	1	chr_I	AAGAAGT	2	0	0.82
At1g31360	4	chr_I	CAGGAGA	4	0	1
At1g31360	11	chr_I	TAGGAGG	3	0	0.99
At1g31370	1	chr_I	CAGAAGG	1	0	0.97
At1g31400	2	chr_I	CAGTAGT	2	0	0.62
At1g31410	2	chr_I	TAGGAGC	6	0	0.99
At1g31420	10	chr_I	TAGTAGA	2	0	0.28
At1g31470	2	chr_I	CAGGAGT	1	0	1
At1g31480	19	chr_I	CAGGAGT	5	0	1
At1g31550	3	chr_I	CAGGAGT	5	0	1
At1g31580	1	chr_I	CAGGAGT	33	0	1
At1g31650	4	chr_I	CAGGAGA	4	0	1
At1g31660	2	chr_I	TAGGAGT	6	0	1
At1g31660	3	chr_I	CAGAAGT	6	0	0.98
At1g31710	1	chr_I	GAGTAGG	0	5	0
At1g31740	14	chr_I	AAGGAGT	1	0	0.99
At1g31770	3	chr_I	GAGCAGC	0	4	0.01
At1g31812	1	chr_I	CAGGAGA	75	0	1
At1g31817	1	chr_I	CAGGAGT	8	0	1
At1g31870	4	chr_I	TAGGAGA	0	0	1
At1g31950	1	chr_I	TAGGAGC	1	0	0.99
At1g32070	1	chr_I	TAGTAGC	3	2	0.58
At1g32070	5	chr_I	CAGAAGT	6	1	0.98
At1g32160	2	chr_I	CAGGAGA	10	0	1
At1g32220	6	chr_I	AAGGAGT	10	0	0.99
At1g32230	1	chr_I	AAGCAGG	5	7	0.07
At1g32240	1	chr_I	TAGGAGT	3	0	1
At1g32240	5	chr_I	CAGAAGT	3	0	0.98
At1g32260	1	chr_I	CAGGAGC	3	0	1
At1g32340	4	chr_I	CAGGAGA	3	0	1
At1g32430	1	chr_I	AAGAAGA	0	1	0.58
At1g32440	10	chr_I	TAGGAGC	4	0	0.99
At1g32490	6	chr_I	CAGAAGT	4	0	0.98
At1g32500	1	chr_I	TAGGAGA	2	0	1
At1g32720	4	chr_I	GAGTAGA	0	2	0.01
At1g32730	3	chr_I	CAGGAGG	2	0	1
At1g32750	6	chr_I	CAGGAGC	2	0	1
At1g32750	14	chr_I	GAGTAGG	0	2	0
At1g32790	1	chr_I	TAGAAGC	5	0	0.95
At1g32850	4	chr_I	AAGCAGG	0	1	0.07
At1g32940	4	chr_I	TAGGAGA	3	0	1
At1g32950	4	chr_I	TAGGAGA	1	0	1
At1g32960	4	chr_I	TAGGAGA	5	0	1
At1g33040	1	chr_I	CAGAAGA	10	0	0.98
At1g33050	1	chr_I	CAGAAGT	6	0	0.98
At1g33080	1	chr_I	CAGGAGA	7	0	1
At1g33090	5	chr_I	CAGGAGA	2	0	1
At1g33100	6	chr_I	CAGGAGA	1	0	1
At1g33110	5	chr_I	CAGGAGG	8	0	1
At1g33230	2	chr_I	AAGCAGG	0	6	0.07
At1g33260	1	chr_I	CAGAAGT	4	1	0.98
At1g33320	6	chr_I	AAGCAGA	0	1	0.04
At1g33410	15	chr_I	TAGCAGG	0	1	0.17
At1g33410	22	chr_I	CAGAAGA	2	0	0.98
At1g33470	1	chr_I	CAGCAGT	4	4	0.48
At1g33470	1	chr_I	CAGCAGT	0	4	0.48
At1g33780	1	chr_I	AAGGAGG	8	0	0.98
At1g33980	11	chr_I	CAGAAGA	5	0	0.98
At1g34095	2	chr_I	AAGAAGC	1	0	0.81
At1g34120	1	chr_I	TAGCAGA	0	8	0.07
At1g34120	1	chr_I	TAGAAGC	7	2	0.95
At1g34130	1	chr_I	TAGCAGG	0	2	0.17
At1g34150	1	chr_I	CAGGAGC	6	0	1
At1g34180	2	chr_I	CAGGAGA	2	0	1
At1g34245	2	chr_I	AAGAAGG	2	0	0.48
At1g34315	3	chr_I	CAGGAGA	1	0	1
At1g34320	8	chr_I	GAGTAGG	0	5	0
At1g34360	5	chr_I	CAGGAGC	3	0	1
At1g34460	1	chr_I	TAGAAGA	1	0	0.64
At1g34470	5	chr_I	GAGCAGG	0	5	0.01
At1g34520	2	chr_I	AAGGAGA	1	0	0.99
At1g34650	4	chr_I	CAGGAGT	1	0	1
At1g34750	2	chr_I	CAGGAGG	4	0	1
At1g34750	3	chr_I	CAGGAGT	3	0	1
At1g35190	4	chr_I	CAGGAGG	4	0	1
At1g35250	3	chr_I	GAGCAGA	0	2	0.01
At1g35250	4	chr_I	AAGCAGC	0	2	0.07
At1g35290	3	chr_I	TAGCAGA	0	7	0.07
At1g35290	4	chr_I	AAGCAGC	0	8	0.07
At1g35320	3	chr_I	AAGAAGT	3	3	0.82
At1g35350	1	chr_I	TAGAAGG	1	1	0.83
At1g35460	1	chr_I	GAGTAGA	0	6	0.01
At1g35530	8	chr_I	GAGCAGG	0	1	0.01
At1g35530	11	chr_I	CAGAAGA	1	0	0.98
At1g35900	1	chr_I	GAGTAGT	0	1	0
At1g35940	3	chr_I	TAGGAGA	1	0	1
At1g36070	1	chr_I	CAGAAGC	5	0	0.99
At1g36160	8	chr_I	CAGGAGC	2	0	1
At1g36160	28	chr_I	CAGGAGC	3	0	1
At1g36180	17	chr_I	CAGGAGC	1	0	1
At1g36240	1	chr_I	CAGAAGT	0	0	0.98
At1g36510	5	chr_I	AAGAAGG	0	1	0.48
At1g36510	7	chr_I	GAGGAGA	1	0	0.77
At1g36510	8	chr_I	TAGGAGT	1	0	1
At1g36675	2	chr_I	TAGAAGG	0	1	0.83
At1g36960	1	chr_I	TAGGAGG	1	0	0.99
At1g37020	4	chr_I	GAGTAGC	0	1	0
At1g37050	7	chr_I	AAGAAGT	1	0	0.82
At1g37130	2	chr_I	CAGGAGC	0	0	1
At1g37275	1	chr_I	TAGGAGT	1	0	1
At1g38630	1	chr_I	TAGAAGA	0	1	0.64
At1g38630	2	chr_I	TAGAAGA	0	1	0.64
At1g38790	1	chr_I	TAGAAGA	0	1	0.64
At1g38790	2	chr_I	TAGAAGA	0	1	0.64
At1g38790	5	chr_I	TAGAAGA	0	1	0.64
At1g39350	3	chr_I	CAGCAGC	0	1	0.77
At1g40129	5	chr_I	GAGGAGC	1	0	0.71
At1g41810	2	chr_I	GAGAAGG	0	0	0.01
At1g41855	2	chr_I	TAGAAGC	1	0	0.95
At1g41900	3	chr_I	GAGTAGG	0	1	0
At1g42440	14	chr_I	CAGGAGC	4	0	1
At1g42470	11	chr_I	AAGCAGT	1	0	0.07
At1g42480	1	chr_I	CAGGAGC	0	0	1
At1g42540	4	chr_I	CAGGAGT	2	0	1
At1g42700	1	chr_I	CAGGAGA	1	0	1
At1g42990	1	chr_I	CAGGAGG	8	0	1
At1g43130	1	chr_I	GAGCAGG	0	8	0.01
At1g43560	3	chr_I	CAGGAGC	9	0	1
At1g43580	3	chr_I	CAGGAGT	5	0	1
At1g43620	3	chr_I	CAGGAGG	5	0	1
At1g43710	2	chr_I	TAGGAGT	8	0	1
At1g43777	3	chr_I	TAGTAGA	0	1	0.28
At1g43890	4	chr_I	CAGGAGC	14	0	1
At1g43900	6	chr_I	TAGGAGT	7	0	1
At1g44010	1	chr_I	CAGAAGG	2	0	0.97
At1g44120	1	chr_I	TAGGAGG	1	0	0.99
At1g44318	1	chr_I	CAGCAGC	1	0	0.77
At1g44542	3	chr_I	CAGGAGA	3	0	1
At1g44740	3	chr_I	CAGGAGC	1	0	1
At1g44740	5	chr_I	AAGAAGC	0	1	0.81
At1g44770	2	chr_I	TAGAAGA	4	0	0.64
At1g44780	5	chr_I	CAGCAGA	2	2	0.48
At1g44780	8	chr_I	CAGAAGA	1	0	0.98
At1g44790	4	chr_I	TAGCAGG	0	9	0.17
At1g44900	6	chr_I	CAGGAGT	1	0	1
At1g44910	1	chr_I	CAGCAGG	0	1	0.48
At1g44910	9	chr_I	TAGGAGC	5	0	0.99
At1g44910	12	chr_I	CAGGAGG	5	0	1
At1g44970	3	chr_I	CAGGAGC	4	0	1
At1g44990	1	chr_I	TAGCAGT	0	1	0.22
At1g45050	3	chr_I	GAGCAGG	0	7	0.01
At1g45090	4	chr_I	CAGGAGG	2	0	1
At1g45090	5	chr_I	AAGGAGA	3	0	0.99
At1g45100	1	chr_I	AAGAAGC	1	0	0.81
At1g45160	2	chr_I	CAGGAGA	1	0	1
At1g45180	3	chr_I	CAGGAGA	1	0	1
At1g45180	4	chr_I	TAGGAGA	1	0	1
At1g45207	1	chr_I	CAGGAGC	1	0	1
At1g45207	2	chr_I	AAGCAGT	1	0	0.07
At1g45231	5	chr_I	AAGAAGA	1	0	0.58
At1g45231	8	chr_I	TAGGAGA	1	0	1
At1g45248	1	chr_I	AAGCAGA	0	3	0.04
At1g45249	3	chr_I	CAGGAGG	4	0	1
At1g45332	16	chr_I	CAGGAGT	2	0	1
At1g47230	1	chr_I	AAGTAGA	2	6	0.13
At1g47250	1	chr_I	GAGCAGG	0	6	0.01
At1g47260	3	chr_I	GAGCAGG	0	4	0.01
At1g47270	2	chr_I	TAGCAGC	5	0	0.25
At1g47300	3	chr_I	CAGAAGA	0	0	0.98
At1g47495	1	chr_I	AAGAAGA	1	0	0.58
At1g47540	1	chr_I	AAGCAGA	2	15	0.04
At1g47550	16	chr_I	CAGGAGA	3	0	1
At1g47550	24	chr_I	CAGAAGA	2	0	0.98
At1g47560	16	chr_I	CAGGAGA	3	0	1
At1g47560	24	chr_I	CAGAAGA	2	0	0.98
At1g47600	11	chr_I	TAGGAGC	8	0	0.99
At1g47670	1	chr_I	CAGGAGG	8	0	1
At1g47670	2	chr_I	CAGGAGC	7	0	1
At1g47786	4	chr_I	TAGGAGT	0	1	1
At1g47840	2	chr_I	TAGGAGA	2	0	1
At1g47870	1	chr_I	CAGCAGT	7	0	0.48
At1g47870	2	chr_I	CAGAAGA	7	0	0.98
At1g47900	4	chr_I	CAGGAGC	3	0	1
At1g47940	2	chr_I	CAGGAGT	1	0	1
At1g47940	4	chr_I	AAGCAGG	0	1	0.07
At1g47940	6	chr_I	CAGGAGT	1	0	1
At1g48050	1	chr_I	AAGCAGG	0	2	0.07
At1g48050	10	chr_I	GAGCAGG	0	2	0.01
At1g48090	10	chr_I	CAGGAGT	2	0	1
At1g48090	37	chr_I	CAGCAGA	0	2	0.48
At1g48090	50	chr_I	CAGGAGT	2	0	1
At1g48230	8	chr_I	GAGCAGG	0	4	0.01
At1g48290	2	chr_I	AAGTAGT	1	0	0.2
At1g48310	10	chr_I	TAGTAGG	0	2	0.24
At1g48350	2	chr_I	TAGGAGA	21	0	1
At1g48370	1	chr_I	TAGGAGC	4	0	0.99
At1g48430	3	chr_I	CAGGAGA	8	0	1
At1g48430	9	chr_I	CAGGAGA	3	0	1
At1g48430	18	chr_I	GAGCAGA	0	10	0.01
At1g48450	2	chr_I	TAGGAGC	7	0	0.99
At1g48490	6	chr_I	GAGCAGT	0	3	0
At1g48510	4	chr_I	TAGCAGG	0	1	0.17
At1g48540	1	chr_I	CAGAAGA	3	0	0.98
At1g48600	1	chr_I	CAGGAGT	19	0	1
At1g48650	9	chr_I	GAGCAGG	0	2	0.01
At1g48700	8	chr_I	CAGGAGT	1	0	1
At1g48730	3	chr_I	GAGCAGG	0	1	0.01
At1g48740	6	chr_I	AAGCAGG	0	2	0.07
At1g48820	2	chr_I	TAGGAGG	1	0	0.99
At1g48840	2	chr_I	AAGCAGG	0	3	0.07
At1g48850	2	chr_I	TAGGAGC	9	0	0.99
At1g48980	1	chr_I	CAGAAGC	3	0	0.99
At1g49040	23	chr_I	GAGCAGG	0	3	0.01
At1g49180	2	chr_I	AAGGAGT	2	0	0.99
At1g49180	4	chr_I	AAGCAGA	0	1	0.04
At1g49190	3	chr_I	CAGAAGC	0	1	0.99
At1g49250	8	chr_I	CAGAAGA	1	0	0.98
At1g49250	12	chr_I	TAGTAGG	0	1	0.24
At1g49340	1	chr_I	TAGGAGC	3	0	0.99
At1g49350	4	chr_I	GAGCAGG	0	7	0.01
At1g49390	1	chr_I	AAGCAGG	0	3	0.07
At1g49420	1	chr_I	AAGAAGT	1	0	0.82
At1g49430	3	chr_I	GAGTAGG	0	8	0
At1g49430	15	chr_I	GAGTAGG	0	8	0
At1g49475	2	chr_I	TAGTAGA	0	1	0.28
At1g49520	6	chr_I	CAGCAGG	3	0	0.48
At1g49570	3	chr_I	TAGGAGC	6	0	0.99
At1g49630	6	chr_I	CAGGAGG	5	0	1
At1g49630	16	chr_I	CAGGAGT	6	0	1
At1g49670	2	chr_I	CAGGAGC	10	0	1
At1g49710	2	chr_I	CAGGAGA	7	0	1
At1g49810	7	chr_I	GAGCAGG	0	1	0.01
At1g49820	5	chr_I	CAGGAGA	12	0	1
At1g49830	1	chr_I	AAGAAGC	1	0	0.81
At1g49870	2	chr_I	TAGGAGC	2	0	0.99
At1g49900	1	chr_I	AAGAAGT	1	0	0.82
At1g49940	3	chr_I	TAGAAGT	1	0	1
At1g50000	7	chr_I	AAGCAGC	1	4	0.07
At1g50030	1	chr_I	TAGGAGA	2	0	1
At1g50030	3	chr_I	CAGGAGG	2	0	1
At1g50030	12	chr_I	CAGCAGT	0	2	0.48
At1g50120	3	chr_I	CAGGAGT	4	0	1
At1g50120	7	chr_I	CAGCAGT	3	1	0.48
At1g50140	6	chr_I	TAGGAGA	2	0	1
At1g50140	8	chr_I	CAGAAGC	2	0	0.99
At1g50200	16	chr_I	GAGTAGG	0	5	0
At1g50220	1	chr_I	CAGGAGT	1	0	1
At1g50380	7	chr_I	CAGGAGT	5	0	1
At1g50390	3	chr_I	TAGGAGT	1	0	1
At1g50450	6	chr_I	CAGGAGA	6	0	1
At1g50450	8	chr_I	TAGGAGC	6	0	0.99
At1g50460	1	chr_I	CAGGAGG	3	0	1
At1g50460	4	chr_I	GAGCAGG	0	3	0.01
At1g50470	1	chr_I	CAGAAGC	1	0	0.99
At1g50500	12	chr_I	CAGGAGT	1	0	1
At1g50510	1	chr_I	AAGCAGC	0	6	0.07
At1g50520	1	chr_I	TAGGAGA	3	0	1
At1g50530	2	chr_I	CAGCAGA	0	0	0.48
At1g50560	1	chr_I	TAGGAGA	3	0	1
At1g50620	2	chr_I	CAGCAGG	1	0	0.48
At1g50620	3	chr_I	CAGCAGG	1	0	0.48
At1g50730	6	chr_I	CAGGAGA	1	0	1
At1g50730	7	chr_I	AAGCAGG	0	1	0.07
At1g50730	11	chr_I	GAGCAGG	0	1	0.01
At1g50730	13	chr_I	CAGGAGT	1	0	1
At1g50780	2	chr_I	CAGGAGT	1	0	1
At1g50840	4	chr_I	CAGTAGT	0	4	0.62
At1g50910	7	chr_I	CAGAAGT	2	0	0.98
At1g50910	8	chr_I	AAGTAGA	1	0	0.13
At1g50910	9	chr_I	CAGAAGT	1	0	0.98
At1g50950	2	chr_I	CAGGAGC	3	0	1
At1g50970	1	chr_I	CAGAAGC	2	0	0.99
At1g50970	10	chr_I	CAGGAGT	2	0	1
At1g51390	1	chr_I	GAGCAGA	0	6	0.01
At1g51410	4	chr_I	CAGGAGA	2	0	1
At1g51470	11	chr_I	TAGGAGC	8	0	0.99
At1g51490	11	chr_I	TAGGAGT	1	0	1
At1g51500	4	chr_I	TAGGAGC	4	0	0.99
At1g51520	1	chr_I	TAGCAGG	0	5	0.17
At1g51530	4	chr_I	TAGCAGG	0	1	0.17
At1g51540	2	chr_I	TAGGAGC	5	0	0.99
At1g51560	1	chr_I	AAGGAGA	5	0	0.99
At1g51630	1	chr_I	CAGGAGT	7	0	1
At1g51630	5	chr_I	CAGGAGA	8	0	1
At1g51690	1	chr_I	TAGGAGC	8	0	0.99
At1g51890	7	chr_I	CAGTAGG	1	0	0.61
At1g51980	4	chr_I	CAGGAGA	7	0	1
At1g52150	14	chr_I	AAGCAGG	2	5	0.07
At1g52250	1	chr_I	CAGGAGA	5	0	1
At1g52260	7	chr_I	TAGGAGT	2	0	1
At1g52360	23	chr_I	CAGGAGT	4	0	1
At1g52410	1	chr_I	CAGAAGA	7	0	0.98
At1g52430	3	chr_I	CAGCAGA	1	0	0.48
At1g52440	5	chr_I	CAGGAGA	1	0	1
At1g52460	1	chr_I	CAGGAGA	2	0	1
At1g52460	2	chr_I	CAGGAGG	2	0	1
At1g52470	1	chr_I	CAGGAGA	2	0	1
At1g52590	2	chr_I	CAGGAGA	8	0	1
At1g52615	2	chr_I	AAGAAGC	1	0	0.81
At1g52690	1	chr_I	TAGGAGC	21	0	0.99
At1g52695	6	chr_I	CAGGAGA	5	0	1
At1g52700	6	chr_I	TAGGAGA	1	0	1
At1g52830	1	chr_I	CAGGAGT	5	0	1
At1g53000	1	chr_I	GAGCAGA	0	6	0.01
At1g53000	5	chr_I	TAGGAGA	7	0	1
At1g53120	8	chr_I	CAGTAGG	9	0	0.61
At1g53140	2	chr_I	GAGCAGG	0	2	0.01
At1g53140	5	chr_I	GAGCAGG	0	2	0.01
At1g53190	3	chr_I	CAGGAGT	3	0	1
At1g53200	2	chr_I	CAGGAGG	2	0	1
At1g53240	3	chr_I	CAGAAGC	19	0	0.99
At1g53260	4	chr_I	CAGGAGG	4	0	1
At1g53300	5	chr_I	CAGGAGA	2	0	1
At1g53350	2	chr_I	TAGCAGA	0	1	0.07
At1g53420	9	chr_I	TAGGAGG	1	0	0.99
At1g53430	9	chr_I	CAGGAGG	1	0	1
At1g53430	19	chr_I	CAGAAGA	2	0	0.98
At1g53440	9	chr_I	CAGGAGG	1	0	1
At1g53440	19	chr_I	CAGAAGA	1	0	0.98
At1g53570	1	chr_I	TAGCAGG	0	10	0.17
At1g53570	1	chr_I	CAGGAGT	9	0	1
At1g53570	1	chr_I	TAGCAGG	4	6	0.17
At1g53570	1	chr_I	CAGCAGC	9	0	0.77
At1g53580	1	chr_I	GAGCAGT	0	14	0
At1g53610	1	chr_I	GAGGAGG	0	1	0.5
At1g53650	4	chr_I	CAGAAGG	7	0	0.97
At1g53710	8	chr_I	AAGGAGA	1	0	0.99
At1g53730	14	chr_I	GAGCAGC	0	5	0.01
At1g53750	9	chr_I	CAGGAGA	32	0	1
At1g53780	2	chr_I	TAGCAGG	0	1	0.17
At1g53780	10	chr_I	CAGGAGA	2	0	1
At1g53860	1	chr_I	CAGGAGG	5	0	1
At1g54170	13	chr_I	CAGGAGT	12	0	1
At1g54217	1	chr_I	TAGCAGA	0	4	0.07
At1g54220	7	chr_I	CAGTAGG	0	4	0.61
At1g54300	2	chr_I	CAGGAGT	1	0	1
At1g54330	2	chr_I	CAGGAGG	4	0	1
At1g54340	1	chr_I	AAGCAGG	0	7	0.07
At1g54380	1	chr_I	CAGAAGC	4	0	0.99
At1g54430	7	chr_I	CAGAAGG	1	0	0.97
At1g54440	2	chr_I	TAGGAGA	1	0	1
At1g54450	10	chr_I	TAGGAGT	2	0	1
At1g54510	2	chr_I	GAGTAGA	0	4	0.01
At1g54560	7	chr_I	TAGCAGG	0	1	0.17
At1g54560	13	chr_I	CAGAAGG	1	0	0.97
At1g54570	6	chr_I	CAGGAGT	5	0	1
At1g54610	6	chr_I	AAGCAGA	1	6	0.04
At1g54650	3	chr_I	TAGGAGT	4	0	1
At1g54710	1	chr_I	AAGCAGG	0	3	0.07
At1g54710	7	chr_I	TAGCAGG	0	3	0.17
At1g54870	3	chr_I	TAGGAGG	22	0	0.99
At1g54920	1	chr_I	TAGCAGG	0	1	0.17
At1g54920	1	chr_I	AAGCAGG	0	9	0.07
At1g54970	1	chr_I	TAGGAGT	2	0	1
At1g55010	1	chr_I	TAGAAGT	1	0	1
At1g55020	4	chr_I	CAGGAGC	5	0	1
At1g55110	2	chr_I	CAGGAGA	3	0	1
At1g55120	4	chr_I	GAGCAGG	0	3	0.01
At1g55130	6	chr_I	CAGGAGA	1	0	1
At1g55200	7	chr_I	GAGCAGG	0	4	0.01
At1g55220	1	chr_I	TAGGAGC	0	1	0.99
At1g55255	7	chr_I	CAGGAGC	3	0	1
At1g55290	1	chr_I	TAGGAGT	3	0	1
At1g55310	3	chr_I	CAGCAGA	0	8	0.48
At1g55325	6	chr_I	TAGGAGT	1	0	1
At1g55350	2	chr_I	CAGGAGG	6	0	1
At1g55510	7	chr_I	GAGCAGG	0	3	0.01
At1g55535	2	chr_I	CAGGAGG	7	0	1
At1g55540	2	chr_I	GAGCAGG	0	4	0.01
At1g55550	4	chr_I	CAGGAGC	1	0	1
At1g55560	1	chr_I	CAGGAGG	4	0	1
At1g55600	3	chr_I	TAGGAGG	3	0	0.99
At1g55600	4	chr_I	CAGGAGC	3	0	1
At1g55620	6	chr_I	CAGGAGA	5	0	1
At1g55740	11	chr_I	CAGGAGA	2	0	1
At1g55750	12	chr_I	AAGCAGA	0	2	0.04
At1g55760	2	chr_I	CAGAAGT	6	0	0.98
At1g55790	1	chr_I	AAGCAGA	0	1	0.04
At1g55790	6	chr_I	CAGGAGA	1	0	1
At1g55810	1	chr_I	CAGGAGA	9	0	1
At1g55810	1	chr_I	TAGCAGG	0	9	0.17
At1g55860	5	chr_I	CAGCAGG	1	0	0.48
At1g55870	4	chr_I	CAGAAGG	3	0	0.97
At1g55910	1	chr_I	CAGGAGT	5	0	1
At1g55930	11	chr_I	TAGGAGA	2	0	1
At1g55980	7	chr_I	GAGCAGT	0	7	0
At1g55980	8	chr_I	AAGCAGA	0	10	0.04
At1g56000	1	chr_I	GAGCAGT	0	7	0
At1g56000	2	chr_I	AAGCAGA	0	10	0.04
At1g56040	3	chr_I	CAGGAGC	1	0	1
At1g56050	5	chr_I	CAGGAGT	2	0	1
At1g56050	6	chr_I	AAGCAGG	0	2	0.07
At1g56080	7	chr_I	CAGGAGA	4	0	1
At1g56100	1	chr_I	TAGAAGA	1	0	0.64
At1g56110	7	chr_I	TAGAAGA	12	0	0.64
At1g56120	8	chr_I	CAGGAGA	1	0	1
At1g56120	9	chr_I	TAGGAGA	1	0	1
At1g56130	8	chr_I	CAGGAGA	1	0	1
At1g56130	9	chr_I	TAGGAGA	1	0	1
At1g56140	5	chr_I	CAGTAGT	1	0	0.62
At1g56140	8	chr_I	CAGGAGA	1	0	1
At1g56140	9	chr_I	TAGGAGG	0	1	0.99
At1g56145	2	chr_I	CAGGAGA	3	0	1
At1g56145	8	chr_I	CAGGAGA	1	0	1
At1g56145	9	chr_I	CAGGAGA	1	0	1
At1g56190	3	chr_I	CAGGAGG	5	0	1
At1g56380	2	chr_I	GAGAAGT	0	1	0.1
At1g56440	6	chr_I	GAGCAGG	0	6	0.01
At1g56440	7	chr_I	CAGGAGG	5	0	1
At1g56450	1	chr_I	GAGCAGT	0	11	0
At1g56460	5	chr_I	CAGGAGG	2	0	1
At1g56460	6	chr_I	AAGTAGT	0	3	0.2
At1g56550	3	chr_I	GAGCAGG	0	4	0.01
At1g56570	1	chr_I	CAGGAGA	1	0	1
At1g56710	3	chr_I	CAGGAGT	3	0	1
At1g57600	8	chr_I	TAGGAGT	2	0	1
At1g57600	17	chr_I	CAGGAGT	4	0	1
At1g57690	4	chr_I	GAGCAGG	0	1	0.01
At1g57700	7	chr_I	AAGCAGG	0	2	0.07
At1g57780	2	chr_I	TAGGAGT	0	1	1
At1g57943	1	chr_I	CAGAAGG	2	0	0.97
At1g57980	1	chr_I	CAGAAGG	5	0	0.97
At1g58025	3	chr_I	CAGCAGT	1	0	0.48
At1g58025	4	chr_I	CAGAAGG	1	0	0.97
At1g58025	5	chr_I	AAGGAGT	2	0	0.99
At1g58050	3	chr_I	CAGGAGA	1	0	1
At1g58050	13	chr_I	CAGGAGG	1	0	1
At1g58060	2	chr_I	TAGGAGT	1	0	1
At1g58060	9	chr_I	CAGGAGC	1	0	1
At1g58060	13	chr_I	CAGGAGG	2	0	1
At1g58060	26	chr_I	TAGAAGT	1	0	1
At1g58080	9	chr_I	AAGCAGG	0	10	0.07
At1g58180	3	chr_I	TAGGAGT	8	0	1
At1g58200	4	chr_I	CAGAAGC	7	0	0.99
At1g58210	2	chr_I	GAGAAGG	0	1	0.01
At1g58250	5	chr_I	AAGCAGG	0	2	0.07
At1g58430	1	chr_I	CAGGAGT	3	0	1
At1g58520	3	chr_I	TAGGAGG	2	0	0.99
At1g58643	4	chr_I	AAGTAGC	0	3	0.26
At1g58766	3	chr_I	CAGGAGT	3	0	1
At1g58936	4	chr_I	AAGTAGC	0	3	0.26
At1g59077	3	chr_I	CAGGAGT	3	0	1
At1g59312	4	chr_I	AAGTAGC	0	3	0.26
At1g59453	6	chr_I	AAGGAGC	1	0	1
At1g59453	13	chr_I	CAGGAGT	3	0	1
At1g59520	1	chr_I	AAGCAGT	0	8	0.07
At1g59540	14	chr_I	TAGGAGT	2	0	1
At1g59560	7	chr_I	CAGGAGA	4	0	1
At1g59600	3	chr_I	GAGCAGG	0	6	0.01
At1g59600	4	chr_I	CAGGAGA	4	0	1
At1g59660	4	chr_I	CAGGAGG	1	0	1
At1g59675	1	chr_I	CAGGAGC	1	0	1
At1g59680	2	chr_I	CAGCAGT	1	0	0.48
At1g59710	2	chr_I	CAGTAGA	6	0	0.73
At1g59750	1	chr_I	TAGGAGA	13	0	1
At1g59760	8	chr_I	CAGAAGG	2	0	0.97
At1g59790	7	chr_I	CAGAAGG	1	0	0.97
At1g59820	14	chr_I	CAGGAGC	2	0	1
At1g59840	1	chr_I	CAGAAGC	15	0	0.99
At1g59850	2	chr_I	CAGAAGA	1	0	0.98
At1g59870	5	chr_I	CAGGAGG	2	0	1
At1g60000	1	chr_I	CAGGAGT	6	0	1
At1g60060	1	chr_I	AAGCAGA	0	4	0.04
At1g60070	12	chr_I	CAGGAGG	2	0	1
At1g60160	2	chr_I	CAGGAGT	1	0	1
At1g60160	5	chr_I	CAGGAGT	1	0	1
At1g60160	6	chr_I	GAGCAGA	0	1	0.01
At1g60490	1	chr_I	CAGGAGT	4	0	1
At1g60490	5	chr_I	AAGGAGT	4	0	0.99
At1g60540	2	chr_I	CAGAAGC	1	0	0.99
At1g60590	5	chr_I	CAGGAGT	4	0	1
At1g60640	2	chr_I	CAGAAGC	2	0	0.99
At1g60640	3	chr_I	TAGGAGA	2	0	1
At1g60640	5	chr_I	TAGGAGC	4	0	0.99
At1g60640	9	chr_I	TAGGAGC	2	0	0.99
At1g60780	9	chr_I	TAGGAGC	6	0	0.99
At1g60800	1	chr_I	GAGCAGT	0	5	0
At1g60860	5	chr_I	CAGGAGT	3	0	1
At1g60900	2	chr_I	CAGGAGA	3	0	1
At1g60900	4	chr_I	TAGCAGG	0	2	0.17
At1g60930	9	chr_I	CAGAAGG	2	0	0.97
At1g60970	3	chr_I	CAGAAGT	6	0	0.98
At1g60980	1	chr_I	CAGGAGG	2	0	1
At1g61000	9	chr_I	CAGGAGA	1	0	1
At1g61030	10	chr_I	TAGCAGT	0	2	0.22
At1g61080	1	chr_I	TAGCAGC	0	1	0.25
At1g61100	4	chr_I	CAGAAGG	2	0	0.97
At1g61120	11	chr_I	CAGAAGC	3	0	0.99
At1g61150	2	chr_I	CAGCAGA	4	0	0.48
At1g61200	1	chr_I	AAGGAGA	1	0	0.99
At1g61210	8	chr_I	CAGCAGG	1	0	0.48
At1g61210	13	chr_I	TAGAAGG	0	1	0.83
At1g61210	18	chr_I	CAGAAGT	2	0	0.98
At1g61240	1	chr_I	GAGCAGA	0	5	0.01
At1g61250	6	chr_I	CAGGAGT	16	0	1
At1g61250	11	chr_I	GAGCAGC	0	24	0.01
At1g61300	1	chr_I	TAGTAGA	4	0	0.28
At1g61360	4	chr_I	CAGCAGA	0	1	0.48
At1g61400	2	chr_I	CAGAAGC	1	0	0.99
At1g61440	2	chr_I	CAGAAGA	0	1	0.98
At1g61620	1	chr_I	TAGGAGA	9	0	1
At1g61660	2	chr_I	GAGAAGA	0	6	0.2
At1g61690	2	chr_I	CAGGAGA	3	0	1
At1g61780	3	chr_I	CAGGAGG	7	0	1
At1g61800	4	chr_I	GAGCAGG	0	8	0.01
At1g61810	1	chr_I	TAGGAGT	3	0	1
At1g61810	1	chr_I	CAGGAGT	1	0	1
At1g61850	6	chr_I	CAGGAGA	1	0	1
At1g61850	13	chr_I	CAGTAGT	1	0	0.62
At1g61940	4	chr_I	TAGTAGC	0	1	0.58
At1g61940	5	chr_I	TAGCAGT	0	1	0.22
At1g62130	5	chr_I	CAGCAGA	0	1	0.48
At1g62130	25	chr_I	TAGGAGT	1	0	1
At1g62180	2	chr_I	CAGAAGT	10	0	0.98
At1g62200	1	chr_I	CAGGAGA	5	0	1
At1g62320	9	chr_I	CAGAAGC	1	0	0.99
At1g62330	8	chr_I	GAGTAGA	0	3	0.01
At1g62340	8	chr_I	GAGTAGG	0	1	0
At1g62360	3	chr_I	CAGGAGA	11	0	1
At1g62400	2	chr_I	GAGCAGA	0	4	0.01
At1g62410	1	chr_I	CAGAAGT	1	0	0.98
At1g62450	3	chr_I	GAGCAGT	0	1	0
At1g62610	1	chr_I	AAGCAGG	2	1	0.07
At1g62640	4	chr_I	CAGGAGT	6	0	1
At1g62710	6	chr_I	GAGTAGG	0	6	0
At1g62790	1	chr_I	CAGCAGA	9	2	0.48
At1g62800	11	chr_I	CAGGAGC	5	0	1
At1g62810	2	chr_I	AAGCAGG	0	3	0.07
At1g62850	1	chr_I	CAGGAGA	7	0	1
At1g62900	1	chr_I	TAGGAGC	5	0	0.99
At1g62920	2	chr_I	AAGTAGT	0	1	0.2
At1g62990	2	chr_I	TAGGAGA	8	0	1
At1g63050	2	chr_I	TAGGAGG	3	0	0.99
At1g63110	2	chr_I	GAGCAGG	0	12	0.01
At1g63140	1	chr_I	TAGGAGC	5	0	0.99
At1g63250	2	chr_I	AAGCAGG	0	1	0.07
At1g63340	3	chr_I	GAGTAGG	0	1	0
At1g63490	3	chr_I	TAGGAGG	3	0	0.99
At1g63490	8	chr_I	TAGCAGC	4	0	0.25
At1g63500	1	chr_I	TAGGAGC	1	0	0.99
At1g63580	1	chr_I	CAGGAGC	1	0	1
At1g63610	1	chr_I	AAGCAGC	2	4	0.07
At1g63610	5	chr_I	TAGGAGA	4	0	1
At1g63640	9	chr_I	CAGGAGA	3	0	1
At1g63640	18	chr_I	AAGCAGA	1	4	0.04
At1g63670	4	chr_I	CAGGAGA	1	0	1
At1g63670	5	chr_I	CAGAAGT	2	0	0.98
At1g63720	1	chr_I	CAGAAGC	9	0	0.99
At1g63780	1	chr_I	CAGAAGT	11	0	0.98
At1g63810	6	chr_I	CAGGAGC	1	0	1
At1g63940	1	chr_I	CAGGAGG	30	0	1
At1g63980	2	chr_I	GAGCAGG	0	9	0.01
At1g63990	4	chr_I	TAGCAGA	0	2	0.07
At1g64000	1	chr_I	CAGGAGC	3	0	1
At1g64040	1	chr_I	TAGGAGT	11	0	1
At1g64050	1	chr_I	TAGGAGT	4	0	1
At1g64060	13	chr_I	CAGGAGG	4	0	1
At1g64110	14	chr_I	AAGGAGC	8	0	1
At1g64410	4	chr_I	CAGCAGA	0	0	0.48
At1g64410	10	chr_I	CAGAAGC	1	0	0.99
At1g64410	12	chr_I	AAGAAGT	0	1	0.82
At1g64480	2	chr_I	GAGCAGG	0	3	0.01
At1g64520	5	chr_I	TAGGAGA	25	0	1
At1g64620	1	chr_I	AAGGAGT	4	0	0.99
At1g64630	5	chr_I	TAGCAGG	0	4	0.17
At1g64710	4	chr_I	AAGGAGT	6	0	0.99
At1g64790	25	chr_I	TAGGAGT	0	0	1
At1g64860	7	chr_I	CAGGAGC	14	0	1
At1g64960	3	chr_I	TAGCAGG	0	1	0.17
At1g64990	6	chr_I	GAGAAGA	0	4	0.2
At1g65050	1	chr_I	CAGGAGG	1	0	1
At1g65110	1	chr_I	AAGGAGT	0	1	0.99
At1g65110	3	chr_I	TAGGAGT	1	0	1
At1g65110	4	chr_I	TAGCAGA	0	1	0.07
At1g65150	1	chr_I	CAGGAGG	7	0	1
At1g65260	10	chr_I	GAGCAGA	0	23	0.01
At1g65470	10	chr_I	GAGCAGG	0	6	0.01
At1g65540	2	chr_I	CAGGAGT	1	0	1
At1g65540	8	chr_I	TAGGAGA	0	0	1
At1g65570	2	chr_I	CAGGAGT	1	0	1
At1g65580	1	chr_I	TAGGAGA	4	0	1
At1g65610	3	chr_I	CAGGAGC	2	0	1
At1g65660	6	chr_I	CAGGAGG	2	0	1
At1g65660	8	chr_I	CAGGAGC	4	0	1
At1g65680	4	chr_I	TAGGAGC	1	0	0.99
At1g65900	9	chr_I	GAGTAGA	0	12	0.01
At1g65950	8	chr_I	CAGGAGC	3	0	1
At1g66160	1	chr_I	GAGAAGT	0	1	0.1
At1g66360	1	chr_I	CAGAAGG	1	0	0.97
At1g66480	1	chr_I	CAGAAGG	4	0	0.97
At1g66590	2	chr_I	CAGGAGC	8	0	1
At1g66730	3	chr_I	CAGGAGC	1	0	1
At1g66760	2	chr_I	GAGCAGC	0	6	0.01
At1g66780	5	chr_I	CAGGAGC	1	0	1
At1g66950	6	chr_I	GAGCAGG	0	1	0.01
At1g66950	16	chr_I	CAGGAGC	1	0	1
At1g67120	8	chr_I	CAGGAGT	1	0	1
At1g67120	33	chr_I	TAGGAGC	1	0	0.99
At1g67120	46	chr_I	CAGGAGT	1	0	1
At1g67120	59	chr_I	GAGCAGG	0	1	0.01
At1g67140	1	chr_I	CAGGAGG	1	0	1
At1g67140	13	chr_I	TAGGAGA	1	0	1
At1g67150	2	chr_I	CAGGAGG	4	0	1
At1g67210	1	chr_I	TAGAAGT	1	0	1
At1g67220	1	chr_I	GAGCAGT	0	1	0
At1g67270	9	chr_I	TAGGAGG	1	0	0.99
At1g67300	10	chr_I	CAGCAGA	1	0	0.48
At1g67310	8	chr_I	AAGCAGG	0	2	0.07
At1g67320	8	chr_I	GAGCAGT	0	8	0
At1g67325	3	chr_I	CAGAAGC	6	0	0.99
At1g67325	7	chr_I	CAGCAGG	0	0	0.48
At1g67370	4	chr_I	TAGGAGA	2	0	1
At1g67370	6	chr_I	CAGGAGA	2	0	1
At1g67390	2	chr_I	AAGGAGA	0	0	0.99
At1g67420	10	chr_I	CAGGAGG	2	0	1
At1g67455	1	chr_I	AAGGAGA	1	0	0.99
At1g67455	3	chr_I	GAGAAGG	1	0	0.01
At1g67490	15	chr_I	CAGGAGG	5	0	1
At1g67490	16	chr_I	GAGCAGA	0	3	0.01
At1g67500	5	chr_I	TAGTAGA	2	0	0.28
At1g67500	8	chr_I	TAGCAGG	0	2	0.17
At1g67500	10	chr_I	CAGGAGA	2	0	1
At1g67500	12	chr_I	CAGGAGT	2	0	1
At1g67550	2	chr_I	CAGGAGG	2	0	1
At1g67560	5	chr_I	TAGGAGG	5	0	0.99
At1g67710	3	chr_I	CAGAAGG	4	0	0.97
At1g67760	1	chr_I	GAGGAGG	1	0	0.5
At1g67760	2	chr_I	AAGCAGC	0	1	0.07
At1g67770	1	chr_I	TAGGAGA	1	0	1
At1g67780	8	chr_I	TAGGAGA	1	0	1
At1g67780	11	chr_I	TAGGAGT	1	0	1
At1g67950	5	chr_I	TAGCAGG	1	8	0.17
At1g67980	1	chr_I	CAGAAGG	5	0	0.97
At1g67990	2	chr_I	CAGAAGG	3	0	0.97
At1g67990	4	chr_I	AAGGAGA	4	0	0.99
At1g68070	3	chr_I	TAGGAGG	5	0	0.99
At1g68080	3	chr_I	GAGCAGG	0	8	0.01
At1g68200	1	chr_I	CAGCAGC	2	0	0.77
At1g68280	4	chr_I	AAGCAGG	0	1	0.07
At1g68410	3	chr_I	CAGGAGT	3	0	1
At1g68480	1	chr_I	GAGGAGT	0	0	0.83
At1g68585	2	chr_I	GAGCAGA	0	6	0.01
At1g68600	1	chr_I	CAGGAGC	5	0	1
At1g68670	2	chr_I	TAGGAGT	6	0	1
At1g68750	3	chr_I	TAGGAGT	3	0	1
At1g68750	11	chr_I	TAGAAGA	2	0	0.64
At1g68760	1	chr_I	CAGGAGC	9	0	1
At1g68820	12	chr_I	CAGGAGA	9	0	1
At1g68830	2	chr_I	TAGGAGC	1	0	0.99
At1g68830	3	chr_I	TAGAAGG	6	0	0.83
At1g68830	5	chr_I	GAGCAGG	0	8	0.01
At1g68830	9	chr_I	TAGGAGG	23	0	0.99
At1g68850	3	chr_I	TAGGAGT	4	0	1
At1g68890	6	chr_I	CAGGAGA	1	0	1
At1g68910	3	chr_I	CAGGAGC	2	0	1
At1g68920	1	chr_I	TAGAAGA	4	2	0.64
At1g69010	1	chr_I	AAGCAGA	0	5	0.04
At1g69020	1	chr_I	GAGCAGG	0	6	0.01
At1g69040	1	chr_I	CAGGAGA	5	0	1
At1g69120	5	chr_I	CAGGAGG	0	0	1
At1g69180	2	chr_I	AAGCAGA	0	7	0.04
At1g69220	2	chr_I	TAGGAGT	5	0	1
At1g69240	1	chr_I	CAGGAGA	3	0	1
At1g69310	2	chr_I	TAGGAGC	8	0	0.99
At1g69340	3	chr_I	CAGGAGT	6	0	1
At1g69400	1	chr_I	GAGCAGG	0	4	0.01
At1g69485	3	chr_I	CAGGAGA	2	0	1
At1g69523	5	chr_I	GAGCAGA	0	7	0.01
At1g69530	1	chr_I	CAGGAGC	25	0	1
At1g69530	1	chr_I	TAGTAGC	1	0	0.58
At1g69560	1	chr_I	GAGCAGG	0	2	0.01
At1g69580	1	chr_I	TAGAAGT	2	0	1
At1g69580	3	chr_I	GAGCAGT	0	2	0
At1g69580	4	chr_I	AAGCAGA	0	2	0.04
At1g69620	1	chr_I	CAGGAGA	41	0	1
At1g69700	4	chr_I	CAGAAGA	7	0	0.98
At1g69750	2	chr_I	CAGGAGC	2	0	1
At1g69770	15	chr_I	CAGAAGC	1	0	0.99
At1g69790	3	chr_I	TAGGAGG	5	0	0.99
At1g70060	4	chr_I	CAGAAGA	1	0	0.98
At1g70070	4	chr_I	GAGCAGG	0	2	0.01
At1g70080	6	chr_I	CAGGAGA	1	0	1
At1g70100	1	chr_I	CAGAAGG	2	0	0.97
At1g70160	2	chr_I	GAGTAGG	0	6	0
At1g70210	4	chr_I	CAGAAGC	4	0	0.99
At1g70210	5	chr_I	CAGGAGT	4	0	1
At1g70230	1	chr_I	CAGAAGA	8	0	0.98
At1g70250	5	chr_I	TAGGAGC	1	0	0.99
At1g70260	3	chr_I	TAGAAGA	2	0	0.64
At1g70280	4	chr_I	AAGGAGA	4	0	0.99
At1g70300	1	chr_I	CAGAAGC	8	0	0.99
At1g70310	1	chr_I	TAGGAGG	16	0	0.99
At1g70320	3	chr_I	CAGCAGG	3	0	0.48
At1g70410	5	chr_I	CAGAAGA	12	0	0.98
At1g70430	6	chr_I	CAGGAGA	1	0	1
At1g70430	10	chr_I	CAGGAGA	1	0	1
At1g70430	11	chr_I	CAGGAGA	1	0	1
At1g70430	13	chr_I	AAGGAGA	1	0	0.99
At1g70480	3	chr_I	CAGGAGA	5	0	1
At1g70500	5	chr_I	CAGGAGT	1	0	1
At1g70510	3	chr_I	GAGCAGA	0	5	0.01
At1g70530	4	chr_I	GAGTAGG	0	1	0
At1g70620	1	chr_I	AAGAAGT	2	0	0.82
At1g70650	2	chr_I	TAGTAGG	0	1	0.24
At1g70670	1	chr_I	TAGGAGT	7	0	1
At1g70680	1	chr_I	TAGAAGT	3	0	1
At1g70690	1	chr_I	CAGAAGT	6	0	0.98
At1g70700	2	chr_I	TAGGAGA	21	0	1
At1g70700	4	chr_I	GAGTAGG	0	10	0
At1g70710	5	chr_I	CAGGAGC	5	0	1
At1g70730	9	chr_I	CAGGAGT	3	0	1
At1g70730	11	chr_I	CAGGAGG	3	0	1
At1g70800	1	chr_I	CAGAAGG	3	0	0.97
At1g70810	1	chr_I	CAGAAGG	8	0	0.97
At1g70870	1	chr_I	GAGGAGC	1	0	0.71
At1g70920	2	chr_I	CAGAAGA	0	0	0.98
At1g70920	3	chr_I	TAGGAGA	6	0	1
At1g71220	29	chr_I	TAGCAGG	0	1	0.17
At1g71220	30	chr_I	CAGGAGC	2	0	1
At1g71240	2	chr_I	AAGCAGA	2	0	0.04
At1g71260	1	chr_I	AAGCAGG	0	5	0.07
At1g71260	2	chr_I	GAGAAGA	0	4	0.2
At1g71270	15	chr_I	GAGCAGG	0	5	0.01
At1g71300	14	chr_I	GAGCAGG	0	2	0.01
At1g71300	18	chr_I	TAGCAGA	0	2	0.07
At1g71340	7	chr_I	CAGGAGG	5	0	1
At1g71380	4	chr_I	CAGGAGC	6	0	1
At1g71410	1	chr_I	CAGGAGT	2	0	1
At1g71440	3	chr_I	CAGGAGC	10	0	1
At1g71440	4	chr_I	GAGCAGG	0	8	0.01
At1g71440	7	chr_I	CAGGAGA	8	0	1
At1g71697	4	chr_I	CAGGAGT	3	0	1
At1g71697	6	chr_I	AAGCAGG	0	5	0.07
At1g71710	7	chr_I	CAGAAGT	3	0	0.98
At1g71720	4	chr_I	CAGGAGG	2	0	1
At1g71810	6	chr_I	CAGGAGT	4	0	1
At1g71930	2	chr_I	TAGGAGG	4	0	0.99
At1g71960	2	chr_I	CAGGAGG	3	0	1
At1g72060	1	chr_I	TAGGAGG	5	0	0.99
At1g72175	4	chr_I	TAGGAGG	10	0	0.99
At1g72250	1	chr_I	CAGCAGC	0	1	0.77
At1g72250	15	chr_I	CAGGAGA	1	0	1
At1g72330	2	chr_I	CAGAAGT	6	0	0.98
At1g72440	12	chr_I	GAGTAGG	0	1	0
At1g72530	3	chr_I	CAGGAGA	2	0	1
At1g72590	1	chr_I	TAGAAGT	1	0	1
At1g72670	1	chr_I	CAGGAGA	0	0	1
At1g72670	3	chr_I	CAGAAGT	4	0	0.98
At1g72740	3	chr_I	GAGCAGC	0	3	0.01
At1g72760	1	chr_I	CAGTAGT	1	0	0.62
At1g72850	1	chr_I	TAGGAGG	1	0	0.99
At1g72960	3	chr_I	AAGCAGG	0	1	0.07
At1g72960	18	chr_I	CAGGAGA	1	0	1
At1g73140	4	chr_I	AAGGAGT	1	0	0.99
At1g73270	2	chr_I	AAGCAGG	0	1	0.07
At1g73270	10	chr_I	CAGGAGA	1	0	1
At1g73280	2	chr_I	AAGCAGG	0	1	0.07
At1g73280	9	chr_I	CAGGAGC	1	0	1
At1g73290	2	chr_I	AAGCAGG	0	1	0.07
At1g73290	9	chr_I	CAGGAGC	1	0	1
At1g73300	2	chr_I	AAGCAGG	0	1	0.07
At1g73300	9	chr_I	CAGGAGC	5	0	1
At1g73310	9	chr_I	CAGGAGC	1	0	1
At1g73340	3	chr_I	GAGCAGG	0	1	0.01
At1g73360	1	chr_I	CAGGAGA	3	0	1
At1g73390	1	chr_I	CAGGAGA	8	0	1
At1g73390	5	chr_I	CAGGAGC	7	0	1
At1g73450	3	chr_I	CAGGAGC	1	0	1
At1g73460	3	chr_I	CAGGAGC	4	0	1
At1g73490	3	chr_I	CAGCAGG	0	8	0.48
At1g73560	2	chr_I	GAGCAGG	0	1	0.01
At1g73570	2	chr_I	GAGGAGG	1	0	0.5
At1g73680	8	chr_I	TAGGAGT	4	0	1
At1g73830	5	chr_I	CAGAAGG	6	0	0.97
At1g73850	4	chr_I	GAGTAGT	0	1	0
At1g73860	8	chr_I	CAGGAGA	1	0	1
At1g73860	15	chr_I	TAGGAGT	1	0	1
At1g73875	2	chr_I	CAGGAGT	2	0	1
At1g73890	1	chr_I	TAGGAGG	1	0	0.99
At1g73950	12	chr_I	CAGGAGA	3	0	1
At1g73960	16	chr_I	TAGCAGG	0	3	0.17
At1g73980	5	chr_I	TAGGAGC	4	0	0.99
At1g74045	1	chr_I	CAGAAGT	3	0	0.98
At1g74050	3	chr_I	CAGGAGA	46	0	1
At1g74060	3	chr_I	CAGGAGA	39	0	1
At1g74150	6	chr_I	TAGAAGG	0	1	0.83
At1g74210	6	chr_I	AAGCAGA	0	8	0.04
At1g74330	3	chr_I	GAGCAGG	0	1	0.01
At1g74390	3	chr_I	CAGGAGT	4	0	1
At1g74390	4	chr_I	CAGGAGT	4	0	1
At1g74470	1	chr_I	CAGGAGT	18	0	1
At1g74480	3	chr_I	TAGGAGG	2	0	0.99
At1g74490	1	chr_I	CAGGAGT	5	0	1
At1g74560	7	chr_I	GAGCAGG	0	13	0.01
At1g74710	1	chr_I	CAGAAGC	10	0	0.99
At1g74740	1	chr_I	CAGGAGT	4	0	1
At1g74760	3	chr_I	TAGGAGC	4	0	0.99
At1g74790	1	chr_I	CAGGAGC	5	0	1
At1g74840	1	chr_I	TAGGAGT	9	0	1
At1g74890	3	chr_I	CAGGAGA	2	0	1
At1g74910	14	chr_I	CAGGAGA	19	0	1
At1g74950	1	chr_I	CAGGAGT	12	0	1
At1g74960	12	chr_I	GAGCAGG	0	13	0.01
At1g74970	1	chr_I	CAGGAGT	30	0	1
At1g75010	1	chr_I	CAGGAGA	3	0	1
At1g75060	3	chr_I	CAGAAGC	3	0	0.99
At1g75150	6	chr_I	CAGGAGA	1	0	1
At1g75160	1	chr_I	AAGGAGA	1	0	0.99
At1g75220	11	chr_I	TAGGAGT	3	0	1
At1g75310	2	chr_I	CAGCAGG	0	2	0.48
At1g75450	1	chr_I	AAGTAGG	0	4	0.06
At1g75510	4	chr_I	GAGCAGG	0	10	0.01
At1g75670	2	chr_I	CAGAAGA	6	0	0.98
At1g75690	3	chr_I	GAGCAGA	0	7	0.01
At1g75800	1	chr_I	CAGGAGT	31	0	1
At1g75830	1	chr_I	CAGAAGT	11	0	0.98
At1g75850	8	chr_I	GAGCAGG	0	2	0.01
At1g76050	2	chr_I	AAGTAGA	0	3	0.13
At1g76270	8	chr_I	CAGGAGT	3	0	1
At1g76310	8	chr_I	CAGGAGT	1	0	1
At1g76360	3	chr_I	CAGAAGG	6	0	0.97
At1g76370	3	chr_I	GAGCAGG	0	1	0.01
At1g76380	2	chr_I	CAGGAGG	2	4	1
At1g76405	1	chr_I	CAGAAGT	7	0	0.98
At1g76420	2	chr_I	CAGGAGT	1	0	1
At1g76510	7	chr_I	CAGGAGA	8	0	1
At1g76580	2	chr_I	CAGGAGC	6	0	1
At1g76630	7	chr_I	GAGCAGC	0	1	0.01
At1g76710	3	chr_I	CAGAAGC	8	0	0.99
At1g76710	5	chr_I	GAGCAGG	0	8	0.01
At1g76710	6	chr_I	CAGTAGA	7	0	0.73
At1g76710	7	chr_I	CAGGAGG	7	0	1
At1g76710	9	chr_I	CAGGAGT	8	0	1
At1g76720	1	chr_I	AAGAAGC	2	0	0.81
At1g76720	10	chr_I	AAGAAGA	1	0	0.58
At1g76740	1	chr_I	TAGAAGC	1	0	0.95
At1g76760	3	chr_I	CAGGAGC	7	0	1
At1g76840	2	chr_I	CAGAAGA	1	0	0.98
At1g76910	1	chr_I	GAGCAGT	0	1	0
At1g76930	3	chr_I	CAGGAGA	20	0	1
At1g76940	1	chr_I	TAGAAGG	2	0	0.83
At1g77080	1	chr_I	CAGGAGT	19	0	1
At1g77080	1	chr_I	TAGTAGC	0	2	0.58
At1g77110	3	chr_I	GAGCAGA	0	2	0.01
At1g77120	6	chr_I	TAGGAGA	43	0	1
At1g77140	3	chr_I	CAGGAGT	6	0	1
At1g77140	6	chr_I	CAGGAGA	5	0	1
At1g77145	1	chr_I	CAGGAGC	4	0	1
At1g77160	1	chr_I	CAGGAGC	1	0	1
At1g77220	2	chr_I	GAGCAGT	0	3	0
At1g77250	1	chr_I	CAGGAGC	7	0	1
At1g77320	1	chr_I	CAGGAGC	2	0	1
At1g77340	2	chr_I	AAGAAGG	0	1	0.48
At1g77490	4	chr_I	CAGGAGA	5	0	1
At1g77490	11	chr_I	CAGAAGT	9	0	0.98
At1g77520	2	chr_I	AAGGAGT	7	0	0.99
At1g77530	2	chr_I	TAGGAGT	2	0	1
At1g77600	11	chr_I	CAGGAGT	1	0	1
At1g77610	2	chr_I	GAGCAGT	0	6	0
At1g77620	14	chr_I	CAGTAGG	2	0	0.61
At1g77760	2	chr_I	CAGGAGT	4	0	1
At1g77770	1	chr_I	CAGGAGT	7	0	1
At1g77800	6	chr_I	GAGTAGA	1	0	0.01
At1g77800	13	chr_I	TAGGAGC	2	0	0.99
At1g77800	18	chr_I	TAGCAGT	2	0	0.22
At1g77810	6	chr_I	CAGGAGA	6	0	1
At1g77860	4	chr_I	TAGCAGC	0	1	0.25
At1g77890	2	chr_I	CAGGAGG	6	0	1
At1g77940	1	chr_I	CAGAAGA	27	0	0.98
At1g78010	3	chr_I	CAGGAGG	5	0	1
At1g78010	7	chr_I	CAGGAGT	4	0	1
At1g78060	4	chr_I	TAGGAGA	2	0	1
At1g78070	1	chr_I	CAGAAGA	5	0	0.98
At1g78120	3	chr_I	GAGTAGT	0	3	0
At1g78130	1	chr_I	GAGCAGG	0	3	0.01
At1g78280	10	chr_I	CAGAAGT	2	0	0.98
At1g78280	12	chr_I	CAGGAGA	2	0	1
At1g78280	13	chr_I	CAGGAGC	3	0	1
At1g78430	1	chr_I	GAGTAGT	0	0	0
At1g78470	1	chr_I	TAGAAGC	1	0	0.95
At1g78540	7	chr_I	GAGAAGG	1	1	0.01
At1g78650	3	chr_I	CAGAAGC	3	0	0.99
At1g78660	1	chr_I	CAGAAGC	9	0	0.99
At1g78660	1	chr_I	CAGGAGC	17	0	1
At1g78670	1	chr_I	CAGAAGC	8	0	0.99
At1g78670	9	chr_I	CAGGAGC	22	0	1
At1g78680	1	chr_I	CAGAAGC	12	0	0.99
At1g78690	2	chr_I	GAGCAGG	0	4	0.01
At1g78690	3	chr_I	TAGTAGC	1	2	0.58
At1g78770	1	chr_I	CAGGAGA	2	0	1
At1g78800	5	chr_I	AAGCAGG	0	3	0.07
At1g78870	1	chr_I	TAGGAGG	21	0	0.99
At1g78870	1	chr_I	GAGCAGC	0	19	0.01
At1g78915	9	chr_I	TAGGAGA	4	0	1
At1g78920	11	chr_I	CAGGAGA	9	0	1
At1g78940	1	chr_I	GAGCAGA	0	5	0.01
At1g78940	2	chr_I	GAGCAGA	0	6	0.01
At1g78950	3	chr_I	TAGAAGT	1	0	1
At1g78955	16	chr_I	CAGGAGC	1	0	1
At1g78980	14	chr_I	GAGAAGG	1	0	0.01
At1g79050	4	chr_I	CAGAAGA	9	0	0.98
At1g79150	6	chr_I	CAGGAGC	1	0	1
At1g79190	9	chr_I	CAGAAGG	1	0	0.97
At1g79270	8	chr_I	CAGAAGG	19	0	0.97
At1g79280	3	chr_I	CAGGAGC	1	0	1
At1g79280	8	chr_I	CAGGAGA	1	0	1
At1g79280	20	chr_I	TAGGAGA	1	0	1
At1g79280	41	chr_I	TAGGAGT	3	0	1
At1g79280	46	chr_I	CAGGAGG	2	0	1
At1g79350	6	chr_I	AAGCAGG	0	1	0.07
At1g79350	21	chr_I	CAGGAGA	3	0	1
At1g79420	1	chr_I	CAGGAGT	3	0	1
At1g79430	1	chr_I	CAGAAGA	6	0	0.98
At1g79530	3	chr_I	GAGTAGG	0	8	0
At1g79530	10	chr_I	AAGTAGG	0	9	0.06
At1g79560	18	chr_I	CAGGAGC	6	0	1
At1g79590	2	chr_I	GAGTAGA	0	11	0.01
At1g79600	2	chr_I	AAGTAGG	0	7	0.06
At1g79610	21	chr_I	CAGAAGA	10	0	0.98
At1g79620	12	chr_I	CAGGAGC	2	0	1
At1g79640	10	chr_I	CAGGAGC	1	0	1
At1g79690	9	chr_I	TAGGAGT	4	0	1
At1g79750	3	chr_I	CAGGAGG	4	0	1
At1g79790	2	chr_I	TAGGAGG	5	0	0.99
At1g79840	6	chr_I	CAGGAGA	4	0	1
At1g79880	3	chr_I	CAGGAGT	7	0	1
At1g79910	3	chr_I	GAGCAGC	0	3	0.01
At1g79910	5	chr_I	AAGCAGA	0	3	0.04
At1g79940	3	chr_I	CAGAAGA	2	0	0.98
At1g79940	9	chr_I	CAGAAGT	1	0	0.98
At1g79990	7	chr_I	AAGCAGG	0	2	0.07
At1g80040	2	chr_I	CAGGAGA	7	0	1
At1g80050	2	chr_I	CAGGAGC	6	0	1
At1g80090	2	chr_I	AAGCAGC	0	2	0.07
At1g80170	5	chr_I	TAGGAGC	5	0	0.99
At1g80210	5	chr_I	GAGTAGG	0	6	0
At1g80245	1	chr_I	AAGGAGA	3	0	0.99
At1g80260	13	chr_I	AAGCAGG	0	1	0.07
At1g80300	2	chr_I	CAGGAGG	7	0	1
At1g80350	5	chr_I	CAGGAGA	6	0	1
At1g80370	6	chr_I	CAGGAGA	1	0	1
At1g80420	2	chr_I	CAGGAGC	7	0	1
At1g80460	2	chr_I	CAGGAGC	3	0	1
At1g80490	5	chr_I	TAGCAGT	4	0	0.22
At1g80490	9	chr_I	CAGGAGT	2	0	1
At1g80490	17	chr_I	GAGCAGA	0	4	0.01
At1g80540	1	chr_I	TAGGAGT	1	0	1
At1g80540	3	chr_I	CAGGAGC	1	0	1
At1g80560	1	chr_I	CAGGAGG	16	0	1
At1g80660	1	chr_I	CAGGAGG	1	0	1
At1g80810	2	chr_I	CAGGAGT	4	0	1
At1g80810	5	chr_I	TAGGAGT	2	0	1
At1g80810	6	chr_I	CAGAAGT	2	0	0.98
At1g80810	7	chr_I	AAGGAGA	1	0	0.99
At1g80810	10	chr_I	CAGCAGG	1	1	0.48
At1g80820	1	chr_I	TAGGAGA	7	0	1
At1g80830	1	chr_I	CAGAAGA	10	0	0.98
At1g80850	2	chr_I	CAGGAGT	2	0	1
At1g80910	7	chr_I	TAGGAGT	4	0	1
At1g80950	5	chr_I	CAGAAGT	5	0	0.98
At1g80960	1	chr_I	GAGTAGG	0	6	0
At1g80960	2	chr_I	CAGAAGT	2	0	0.98
At2g01060	1	chr_II	AAGGAGG	18	0	0.98
At2g01120	1	chr_II	GAGCAGA	0	7	0.01
At2g01130	1	chr_II	CAGCAGG	2	1	0.48
At2g01140	3	chr_II	TAGGAGG	12	0	0.99
At2g01220	1	chr_II	CAGAAGG	9	2	0.97
At2g01250	1	chr_II	TAGGAGA	50	0	1
At2g01280	14	chr_II	TAGGAGC	1	0	0.99
At2g01320	5	chr_II	GAGCAGG	0	8	0.01
At2g01320	11	chr_II	CAGCAGG	8	10	0.48
At2g01350	1	chr_II	CAGGAGA	10	0	1
At2g01350	2	chr_II	AAGGAGT	9	0	0.99
At2g01420	2	chr_II	AAGCAGG	0	12	0.07
At2g01430	3	chr_II	TAGGAGA	6	0	1
At2g01460	8	chr_II	TAGCAGG	0	1	0.17
At2g01460	11	chr_II	AAGCAGC	0	1	0.07
At2g01460	16	chr_II	CAGCAGT	1	0	0.48
At2g01490	2	chr_II	TAGAAGT	10	0	1
At2g01640	3	chr_II	CAGAAGA	7	0	0.98
At2g01690	5	chr_II	AAGCAGG	0	0	0.07
At2g01690	11	chr_II	GAGCAGG	0	3	0.01
At2g01690	19	chr_II	TAGGAGG	4	0	0.99
At2g01750	8	chr_II	CAGGAGA	2	0	1
At2g01750	10	chr_II	TAGCAGA	0	2	0.07
At2g01760	3	chr_II	CAGAAGT	4	0	0.98
At2g01760	4	chr_II	CAGAAGT	4	0	0.98
At2g01780	3	chr_II	GAGGAGC	1	0	0.71
At2g01790	2	chr_II	CAGAAGT	1	0	0.98
At2g01830	2	chr_II	CAGGAGT	9	0	1
At2g01830	3	chr_II	CAGGAGC	9	0	1
At2g01880	5	chr_II	AAGGAGA	3	0	0.99
At2g02020	4	chr_II	CAGAAGA	1	0	0.98
At2g02040	1	chr_II	AAGTAGG	0	14	0.06
At2g02060	1	chr_II	CAGGAGT	4	0	1
At2g02060	3	chr_II	CAGAAGA	4	0	0.98
At2g02060	7	chr_II	TAGGAGC	1	0	0.99
At2g02410	1	chr_II	CAGGAGT	4	0	1
At2g02410	2	chr_II	TAGGAGG	5	0	0.99
At2g02560	15	chr_II	CAGGAGC	3	0	1
At2g02730	10	chr_II	CAGGAGG	7	0	1
At2g02740	4	chr_II	GAGTAGT	0	5	0
At2g02820	1	chr_II	CAGGAGC	6	0	1
At2g02835	2	chr_II	CAGGAGA	1	0	1
At2g03010	3	chr_II	CAGAAGA	1	0	0.98
At2g03020	1	chr_II	AAGCAGA	0	6	0.04
At2g03120	2	chr_II	TAGGAGT	15	0	1
At2g03140	2	chr_II	TAGGAGT	1	0	1
At2g03290	3	chr_II	GAGTAGG	0	4	0
At2g03340	3	chr_II	CAGGAGA	4	0	1
At2g03390	5	chr_II	TAGCAGG	0	9	0.17
At2g03470	1	chr_II	CAGTAGA	4	3	0.73
At2g03480	1	chr_II	AAGCAGA	0	4	0.04
At2g03500	3	chr_II	CAGAAGT	5	0	0.98
At2g03505	3	chr_II	CAGAAGT	3	1	0.98
At2g03560	1	chr_II	GAGAAGC	1	0	0.38
At2g03640	2	chr_II	TAGCAGA	1	3	0.07
At2g03640	7	chr_II	CAGGAGA	4	0	1
At2g03710	1	chr_II	CAGGAGA	13	0	1
At2g03710	1	chr_II	TAGCAGG	10	5	0.17
At2g03800	2	chr_II	TAGGAGC	8	0	0.99
At2g03800	8	chr_II	CAGGAGA	5	0	1
At2g04025	1	chr_II	TAGAAGT	3	0	1
At2g04025	2	chr_II	AAGCAGG	0	3	0.07
At2g04030	1	chr_II	CAGGAGA	7	0	1
At2g04030	1	chr_II	CAGGAGC	10	0	1
At2g04039	1	chr_II	CAGGAGA	5	0	1
At2g04060	5	chr_II	AAGTAGT	0	1	0.2
At2g04066	1	chr_II	TAGTAGA	0	1	0.28
At2g04170	2	chr_II	CAGGAGA	4	0	1
At2g04170	4	chr_II	CAGGAGG	4	0	1
At2g04190	2	chr_II	CAGGAGG	2	0	1
At2g04190	4	chr_II	CAGGAGG	3	0	1
At2g04580	1	chr_II	TAGAAGT	1	0	1
At2g04630	2	chr_II	GAGTAGG	0	7	0
At2g04650	11	chr_II	CAGGAGC	7	0	1
At2g04700	2	chr_II	GAGCAGG	0	14	0.01
At2g04740	3	chr_II	TAGCAGG	0	2	0.17
At2g04750	12	chr_II	AAGCAGA	0	1	0.04
At2g04845	3	chr_II	GAGTAGC	0	5	0
At2g04865	1	chr_II	TAGGAGT	1	0	1
At2g04880	1	chr_II	TAGGAGC	11	0	0.99
At2g05080	5	chr_II	CAGGAGT	1	0	1
At2g05160	4	chr_II	CAGGAGA	2	0	1
At2g05180	1	chr_II	CAGGAGA	1	0	1
At2g05210	6	chr_II	CAGGAGT	5	0	1
At2g05300	1	chr_II	TAGGAGG	0	1	0.99
At2g05300	4	chr_II	CAGGAGG	2	0	1
At2g05720	1	chr_II	TAGTAGC	0	1	0.58
At2g05755	1	chr_II	TAGGAGG	2	0	0.99
At2g05830	2	chr_II	TAGGAGC	14	0	0.99
At2g05990	1	chr_II	TAGGAGT	11	0	1
At2g06020	1	chr_II	CAGAAGC	1	0	0.99
At2g06025	3	chr_II	CAGGAGT	4	0	1
At2g06025	6	chr_II	CAGGAGT	4	0	1
At2g06200	2	chr_II	AAGTAGA	0	4	0.13
At2g07050	6	chr_II	AAGGAGT	4	0	0.99
At2g07180	1	chr_II	AAGCAGG	0	4	0.07
At2g07180	3	chr_II	CAGGAGA	4	0	1
At2g07190	2	chr_II	TAGCAGT	1	0	0.22
At2g07215	1	chr_II	AAGAAGA	1	0	0.58
At2g07215	2	chr_II	CAGGAGG	1	0	1
At2g07280	2	chr_II	GAGTAGG	0	1	0
At2g07360	3	chr_II	GAGCAGA	0	5	0.01
At2g07390	1	chr_II	TAGAAGC	0	1	0.95
At2g07560	1	chr_II	CAGGAGT	1	0	1
At2g07630	7	chr_II	AAGAAGA	1	0	0.58
At2g07679	1	chr_II	TAGAAGG	0	1	0.83
At2g07680	20	chr_II	CAGGAGT	1	0	1
At2g07690	6	chr_II	TAGGAGA	1	0	1
At2g07770	1	chr_II	GAGAAGT	1	0	0.1
At2g07981	1	chr_II	TAGAAGA	0	2	0.64
At2g07981	3	chr_II	TAGAAGA	0	1	0.64
At2g07981	4	chr_II	TAGAAGA	0	1	0.64
At2g07981	7	chr_II	TAGAAGA	1	2	0.64
At2g07981	8	chr_II	TAGAAGA	0	2	0.64
At2g07981	9	chr_II	TAGAAGA	0	1	0.64
At2g07981	11	chr_II	TAGAAGA	0	1	0.64
At2g07981	12	chr_II	TAGAAGA	0	1	0.64
At2g07981	13	chr_II	TAGAAGA	0	1	0.64
At2g07981	14	chr_II	TAGAAGA	0	1	0.64
At2g07981	15	chr_II	TAGAAGA	0	1	0.64
At2g08986	1	chr_II	TAGAAGA	0	1	0.64
At2g08986	2	chr_II	TAGAAGA	0	1	0.64
At2g08986	5	chr_II	TAGAAGA	0	1	0.64
At2g08986	6	chr_II	TAGAAGA	0	1	0.64
At2g08986	8	chr_II	TAGAAGA	0	1	0.64
At2g08986	10	chr_II	TAGAAGA	1	2	0.64
At2g08986	11	chr_II	TAGAAGA	0	2	0.64
At2g08986	12	chr_II	TAGAAGA	0	1	0.64
At2g08986	14	chr_II	TAGAAGA	0	1	0.64
At2g08986	15	chr_II	TAGAAGA	0	2	0.64
At2g08986	16	chr_II	TAGAAGA	0	1	0.64
At2g08986	22	chr_II	TAGAAGT	1	2	1
At2g08986	23	chr_II	TAGAAGA	0	1	0.64
At2g08986	24	chr_II	TAGAAGA	0	1	0.64
At2g08986	25	chr_II	TAGAAGA	0	1	0.64
At2g08986	26	chr_II	TAGAAGA	0	1	0.64
At2g08986	27	chr_II	TAGAAGA	0	2	0.64
At2g08986	28	chr_II	TAGAAGA	0	1	0.64
At2g08986	29	chr_II	TAGAAGA	0	1	0.64
At2g08986	31	chr_II	TAGAAGA	0	1	0.64
At2g08986	32	chr_II	TAGAAGA	0	1	0.64
At2g08986	33	chr_II	TAGAAGA	0	1	0.64
At2g08986	36	chr_II	TAGAAGA	0	1	0.64
At2g08986	37	chr_II	TAGAAGA	0	1	0.64
At2g08986	40	chr_II	TAGAAGA	0	1	0.64
At2g08986	41	chr_II	TAGAAGA	0	1	0.64
At2g08986	42	chr_II	TAGAAGA	0	1	0.64
At2g08986	44	chr_II	TAGAAGA	0	1	0.64
At2g08986	45	chr_II	TAGAAGA	0	1	0.64
At2g09910	4	chr_II	AAGGAGT	1	0	0.99
At2g10350	5	chr_II	CAGGAGA	2	0	1
At2g10836	4	chr_II	TAGTAGG	0	1	0.24
At2g10930	2	chr_II	GAGGAGG	1	0	0.5
At2g10975	1	chr_II	AAGAAGT	1	0	0.82
At2g11462	1	chr_II	TAGAAGA	1	0	0.64
At2g12100	4	chr_II	CAGGAGG	2	0	1
At2g12100	5	chr_II	AAGGAGA	3	0	0.99
At2g12400	4	chr_II	TAGGAGG	3	0	0.99
At2g12520	1	chr_II	CAGGAGA	1	0	1
At2g12610	2	chr_II	GAGGAGT	1	0	0.83
At2g12685	1	chr_II	CAGGAGG	1	0	1
At2g12695	2	chr_II	TAGTAGC	0	1	0.58
At2g12900	3	chr_II	CAGAAGT	1	0	0.98
At2g12935	2	chr_II	CAGAAGT	0	0	0.98
At2g12935	3	chr_II	AAGGAGA	0	0	0.99
At2g13540	1	chr_II	CAGGAGG	10	0	1
At2g13560	18	chr_II	CAGGAGT	9	0	1
At2g13680	4	chr_II	GAGTAGA	0	1	0.01
At2g13810	9	chr_II	CAGGAGA	4	0	1
At2g13840	1	chr_II	AAGCAGG	0	5	0.07
At2g13960	1	chr_II	TAGGAGC	5	0	0.99
At2g13960	2	chr_II	CAGGAGC	10	0	1
At2g14045	1	chr_II	CAGGAGA	8	0	1
At2g14050	6	chr_II	CAGAAGA	1	0	0.98
At2g14050	10	chr_II	CAGGAGA	1	0	1
At2g14070	1	chr_II	GAGAAGT	0	1	0.1
At2g14095	2	chr_II	CAGGAGG	1	0	1
At2g14100	1	chr_II	CAGGAGG	1	0	1
At2g14120	9	chr_II	AAGGAGG	7	0	0.98
At2g14130	11	chr_II	TAGAAGG	2	0	0.83
At2g14170	14	chr_II	CAGGAGT	2	0	1
At2g14255	5	chr_II	CAGAAGT	1	0	0.98
At2g14260	1	chr_II	GAGTAGG	0	10	0
At2g14330	3	chr_II	CAGCAGA	1	0	0.48
At2g14620	1	chr_II	TAGGAGC	4	0	0.99
At2g14690	2	chr_II	AAGCAGA	0	3	0.04
At2g14700	2	chr_II	CAGTAGT	0	1	0.62
At2g14750	3	chr_II	TAGGAGT	8	0	1
At2g14760	1	chr_II	CAGAAGT	2	0	0.98
At2g14770	1	chr_II	AAGAAGG	3	0	0.48
At2g15230	3	chr_II	CAGGAGG	3	0	1
At2g15370	1	chr_II	TAGTAGA	2	0	0.28
At2g15490	1	chr_II	GAGAAGT	1	0	0.1
At2g15500	2	chr_II	AAGCAGT	1	0	0.07
At2g15530	1	chr_II	TAGGAGA	5	0	1
At2g15570	1	chr_II	GAGCAGC	0	12	0.01
At2g15580	1	chr_II	TAGGAGC	20	0	0.99
At2g15590	1	chr_II	GAGGAGC	0	2	0.71
At2g15610	2	chr_II	CAGAAGA	1	0	0.98
At2g15695	2	chr_II	CAGGAGC	6	0	1
At2g15710	2	chr_II	CAGGAGG	1	0	1
At2g15710	3	chr_II	CAGGAGA	1	0	1
At2g15750	3	chr_II	TAGTAGC	1	0	0.58
At2g15900	9	chr_II	GAGCAGT	0	1	0
At2g15900	11	chr_II	TAGGAGT	2	0	1
At2g15910	3	chr_II	GAGAAGA	0	1	0.2
At2g16230	3	chr_II	TAGTAGA	0	1	0.28
At2g16380	7	chr_II	AAGCAGA	0	2	0.04
At2g16390	1	chr_II	CAGGAGT	1	0	1
At2g16405	7	chr_II	AAGTAGG	0	3	0.06
At2g16460	3	chr_II	AAGGAGT	9	0	0.99
At2g16530	1	chr_II	CAGAAGT	6	1	0.98
At2g16650	3	chr_II	GAGCAGC	0	4	0.01
At2g16820	2	chr_II	TAGAAGC	1	0	0.95
At2g16850	1	chr_II	CAGGAGC	6	0	1
At2g16950	3	chr_II	GAGCAGT	0	6	0
At2g16950	24	chr_II	AAGCAGG	0	5	0.07
At2g16960	1	chr_II	AAGGAGT	1	0	0.99
At2g16960	6	chr_II	CAGAAGA	1	0	0.98
At2g17050	3	chr_II	CAGAAGA	1	0	0.98
At2g17110	1	chr_II	GAGCAGT	0	4	0
At2g17220	1	chr_II	AAGTAGG	8	4	0.06
At2g17240	1	chr_II	TAGGAGC	11	0	0.99
At2g17260	4	chr_II	CAGGAGT	4	0	1
At2g17430	13	chr_II	GAGCAGA	0	3	0.01
At2g17470	1	chr_II	CAGGAGC	1	0	1
At2g17550	3	chr_II	CAGGAGT	1	0	1
At2g17560	6	chr_II	CAGGAGA	19	0	1
At2g17620	7	chr_II	CAGGAGT	2	0	1
At2g17700	11	chr_II	GAGCAGC	0	6	0.01
At2g17760	3	chr_II	GAGCAGA	0	3	0.01
At2g17780	1	chr_II	CAGGAGT	1	0	1
At2g17780	6	chr_II	AAGCAGG	0	2	0.07
At2g17900	1	chr_II	CAGGAGT	2	0	1
At2g17900	2	chr_II	CAGAAGA	2	0	0.98
At2g17900	9	chr_II	CAGAAGC	2	0	0.99
At2g17900	12	chr_II	CAGGAGC	2	0	1
At2g17930	11	chr_II	AAGTAGG	0	1	0.06
At2g17990	1	chr_II	AAGCAGG	0	8	0.07
At2g18030	1	chr_II	CAGAAGC	8	0	0.99
At2g18080	2	chr_II	GAGAAGA	0	1	0.2
At2g18100	8	chr_II	CAGGAGC	2	0	1
At2g18110	4	chr_II	CAGGAGG	15	0	1
At2g18193	1	chr_II	GAGCAGG	0	6	0.01
At2g18230	4	chr_II	CAGGAGG	13	0	1
At2g18240	1	chr_II	CAGAAGA	6	1	0.98
At2g18245	3	chr_II	CAGGAGT	8	0	1
At2g18280	1	chr_II	GAGCAGC	0	8	0.01
At2g18290	3	chr_II	TAGGAGC	4	0	0.99
At2g18330	2	chr_II	GAGCAGG	0	6	0.01
At2g18330	4	chr_II	CAGGAGA	4	0	1
At2g18450	5	chr_II	GAGCAGG	0	3	0.01
At2g18450	7	chr_II	TAGGAGT	3	0	1
At2g18550	1	chr_II	CAGGAGC	7	0	1
At2g18600	2	chr_II	CAGGAGG	6	0	1
At2g18760	3	chr_II	CAGGAGG	1	0	1
At2g18850	2	chr_II	TAGAAGA	6	0	0.64
At2g18876	1	chr_II	TAGGAGA	7	0	1
At2g18880	1	chr_II	AAGAAGT	1	0	0.82
At2g18900	15	chr_II	TAGGAGT	3	0	1
At2g18980	3	chr_II	CAGGAGT	5	0	1
At2g19170	8	chr_II	GAGCAGG	0	7	0.01
At2g19230	8	chr_II	TAGCAGG	0	1	0.17
At2g19240	1	chr_II	CAGGAGG	1	0	1
At2g19380	2	chr_II	TAGGAGT	2	0	1
At2g19385	2	chr_II	TAGGAGT	2	0	1
[truncated: 4,773 more rows]
