# Supplementary material for: Alternative splicing at NAGNAG acceptors in Arabidopsis thaliana SR and SR-related protein-coding genes
Source: BMC Genomics. 2008 Apr 10;9:159. doi: 10.1186/1471-2164-9-159 (PMC2375911; doi:10.1186/1471-2164-9-159)
Supplement: Additional file 2 — Counts of Arabidopsis NAGNAG cases depending on local EST coverage. The number of cases at least reaching a given coverage is presented. [file 1471-2164-9-159-S2.xls]

## Sheet: Suppl_Ath_EST-coverage
EST_coverage	NAGNAG_cases
80	7
75	11
55	17
50	24
45	28
40	37
35	45
30	64
25	95
20	153
19	171
18	189
17	218
16	253
15	286
14	335
13	406
12	493
11	582
10	722
9	875
8	1165
7	1481
6	1908
5	2441
4	3140
3	3851
2	4644
1	6543
0	6772
