# Supplementary material for: Alternative splicing at NAGNAG acceptors in Arabidopsis thaliana SR and SR-related protein-coding genes
Source: BMC Genomics. 2008 Apr 10;9:159. doi: 10.1186/1471-2164-9-159 (PMC2375911; doi:10.1186/1471-2164-9-159)
Supplement: Additional file 3 — Heptamer motif classification. Heptameric motif classes are presented with corresponding maximum-likelihood estimators for E-to-I-transcript ratios, used for sequence-based prediction. [file 1471-2164-9-159-S3.xls]

## Sheet: Sheet1
	counts				frequency
motif	cases	ESTs	E-transcript	I-transcript	E-transcript	I-transcript
AAGAAGA	44	101	59	42	0.584	0.416
AAGAAGC	15	32	26	6	0.812	0.188
AAGAAGG	29	55	26	28	0.482	0.518
AAGAAGT	22	55	45	10	0.818	0.182
AAGCAGA	153	589	23	566	0.039	0.961
AAGCAGC	58	208	14	193	0.069	0.931
AAGCAGG	201	750	48	702	0.065	0.935
AAGCAGT	37	106	7	99	0.066	0.934
AAGGAGA	49	142	140	2	0.986	0.014
AAGGAGC	35	141	141	0	1	0
AAGGAGG	45	166	163	3	0.982	0.018
AAGGAGT	37	105	104	1	0.99	0.01
AAGTAGA	35	108	13	94	0.127	0.873
AAGTAGC	11	36	9	26	0.262	0.738
AAGTAGG	46	189	10	178	0.056	0.944
AAGTAGT	8	10	2	8	0.2	0.8
CAGAAGA	242	1045	1020	24	0.976	0.024
CAGAAGC	172	707	697	9	0.987	0.013
CAGAAGG	176	719	696	23	0.968	0.032
CAGAAGT	166	705	690	14	0.979	0.021
CAGCAGA	55	227	108	118	0.476	0.524
CAGCAGC	38	149	115	34	0.772	0.228
CAGCAGG	65	307	145	161	0.475	0.525
CAGCAGT	23	67	32	34	0.483	0.517
CAGGAGA	815	3280	3279	1	1	0
CAGGAGC	414	1870	1869	1	0.999	0.001
CAGGAGG	547	2544	2536	8	0.997	0.003
CAGGAGT	432	1839	1837	2	0.999	0.001
CAGTAGA	33	129	94	34	0.729	0.271
CAGTAGC	17	56	51	5	0.911	0.089
CAGTAGG	21	103	62	40	0.608	0.392
CAGTAGT	22	66	41	25	0.621	0.379
GAGAAGA	33	82	16	66	0.195	0.805
GAGAAGC	8	16	6	10	0.375	0.625
GAGAAGG	34	98	1	97	0.01	0.99
GAGAAGT	16	31	3	28	0.097	0.903
GAGCAGA	178	860	5	855	0.006	0.994
GAGCAGC	69	297	4	293	0.013	0.987
GAGCAGG	322	1530	8	1521	0.006	0.994
GAGCAGT	71	352	1	351	0.003	0.997
GAGGAGA	12	13	10	3	0.769	0.231
GAGGAGC	6	7	5	2	0.714	0.286
GAGGAGG	18	18	9	9	0.5	0.5
GAGGAGT	12	12	10	2	0.833	0.167
GAGTAGA	50	233	2	231	0.009	0.991
GAGTAGC	10	43	0	43	0	1
GAGTAGG	120	579	1	577	0.002	0.998
GAGTAGT	17	58	0	58	0	1
TAGAAGA	95	224	143	80	0.642	0.358
TAGAAGC	44	161	152	8	0.947	0.053
TAGAAGG	45	106	88	17	0.834	0.166
TAGAAGT	23	60	60	0	1	0
TAGCAGA	80	312	21	290	0.069	0.931
TAGCAGC	45	191	48	142	0.253	0.747
TAGCAGG	104	372	63	308	0.171	0.829
TAGCAGT	21	74	16	57	0.221	0.779
TAGGAGA	277	1212	1209	3	0.998	0.002
TAGGAGC	202	862	857	5	0.994	0.006
TAGGAGG	268	1205	1197	8	0.993	0.007
TAGGAGT	216	912	908	3	0.996	0.004
TAGTAGA	27	80	22	58	0.275	0.725
TAGTAGC	16	40	23	17	0.575	0.425
TAGTAGG	28	86	20	65	0.235	0.765
TAGTAGT	13	36	24	12	0.667	0.333
