# Supplementary material for: Alternative splicing at NAGNAG acceptors in Arabidopsis thaliana SR and SR-related protein-coding genes
Source: BMC Genomics. 2008 Apr 10;9:159. doi: 10.1186/1471-2164-9-159 (PMC2375911; doi:10.1186/1471-2164-9-159)
Supplement: Additional file 4 — Comprehensive list of experimental values from all analyzed SR and SR-related protein-coding genes. Column 'avg' lists the averaged E-transcript proportions derived from three independent experiments per probe with corresponding standard deviation in column 'sd'. The values derived from the 3d, 5d, 10d, 15d old seedlings, callus and organs were averaged (column 'avg organs-seedlings') as well as the corresponding standard deviations ('avg error') to gain appropriate values for a comparison with the sequence-based predictions (see column 'predicted'). Grey shaded values mark the cases where NAGNAG alternative splicing was validated [(avg error × 2) < (avg organs-seedlings)]. [file 1471-2164-9-159-S4.xls]

## Sheet: Tabelle1
	E-transcript (%)
SR	E-transcript (%)	avg	sd	avg organs-seedlings	avg error	predicted
RS41_10d	13.143	13.1332	0.15849	16.6708	0.577967	7
RS41_10d	12.97
RS41_10d	13.2865
RS41_15d-ctrl	15.4887	15.424	0.221842
RS41_15d-ctrl	15.6063
RS41_15d-ctrl	15.177
RS41_3d	10.776	10.592	0.31407
RS41_3d	10.7706
RS41_3d	10.2293
RS41_5d	12.4092	13.309	1.73659
RS41_5d	12.2069
RS41_5d	15.3108
RS41_callus	19.0786	19.3564	0.360169
RS41_callus	19.2273
RS41_callus	19.7633
RS41_cold12h	16.6846	17.2536	0.549165
RS41_cold12h	17.7805
RS41_cold12h	17.2957
RS41_cold24h	20.7982	20.7351	0.188483
RS41_cold24h	20.8839
RS41_cold24h	20.5231
RS41_flower	14.4979	14.8934	0.471234
RS41_flower	15.4148
RS41_flower	14.7675
RS41_heat2h	12.9721	13.2333	0.536276
RS41_heat2h	12.8777
RS41_heat2h	13.8502
RS41_heat6h	14.5763	15.3235	0.711437
RS41_heat6h	15.9928
RS41_heat6h	15.4012
RS41_leaf	22.3557	22.0446	0.637285
RS41_leaf	21.3115
RS41_leaf	22.4665
RS41_root	21.8373	21.0956	0.773662
RS41_root	21.1562
RS41_root	20.2935
RS41_stem	20.678	20.1889	0.528359
RS41_stem	20.2601
RS41_stem	19.6285
SR33_10d-1	26.7694	25.8613	0.797014	29.8636	0.649176	48
SR33_10d-2	25.5365
SR33_10d-3	25.278
SR33_15d-ctrl-1	28.3611	28.2468	0.69123
SR33_15d-ctrl-2	27.5056
SR33_15d-ctrl-3	28.8738
SR33_3d-1	24.3268	24.4034	0.245219
SR33_3d-2	24.6778
SR33_3d-3	24.2057
SR33_5d-1	27.9332	26.6876	1.21307
SR33_5d-2	26.6197
SR33_5d-3	25.5099
SR33_callus-1	33.0248	31.8392	1.13895
SR33_callus-2	31.7391
SR33_callus-3	30.7536
SR33_cold12h-1	28.9307	28.0122	0.837359
SR33_cold12h-2	27.8145
SR33_cold12h-3	27.2913
SR33_cold24h-1	28.9615	29.277	0.992018
SR33_cold24h-2	28.4811
SR33_cold24h-3	30.3884
SR33_flower-1	30.2061	29.8492	0.513808
SR33_flower-2	30.0813
SR33_flower-3	29.2603
SR33_heat2h-1	21.2413	21.5013	0.309496
SR33_heat2h-2	21.419
SR33_heat2h-3	21.8437
SR33_heat6h-1	23.5001	23.4573	0.465257
SR33_heat6h-2	23.8996
SR33_heat6h-3	22.9721
SR33_leaf-1	33.766	33.4577	0.267048
SR33_leaf-2	33.3003
SR33_leaf-3	33.3067
SR33_root-1	33.0507	33.0547	0.854557
SR33_root-2	33.9112
SR33_root-3	32.2021
SR33_stem-1	35.4128	35.3723	0.12169
SR33_stem-2	35.2355
SR33_stem-3	35.4685
SR45i7_10d-1	0.232257	0.208469	0.0207654	0.624023	0.409765	48
SR45i7_10d-2	0.193967
SR45i7_10d-3	0.199183
SR45i7_15d-ctrl-1	0.263777	0.277352	0.0157987
SR45i7_15d-ctrl-2	0.294693
SR45i7_15d-ctrl-3	0.273587
SR45i7_3d-1	0.173658	1.80385	2.85668
SR45i7_3d-2	5.10238
SR45i7_3d-3	0.135499
SR45i7_5d-1	0.341606	0.231431	0.1025
SR45i7_5d-2	0.138895
SR45i7_5d-3	0.213791
SR45i7_callus-1	0.28221	0.357487	0.0670714
SR45i7_callus-2	0.379357
SR45i7_callus-3	0.410893
SR45i7_cold12h-1	0.39481	0.396864	0.0654898
SR45i7_cold12h-2	0.332425
SR45i7_cold12h-3	0.463357
SR45i7_cold24h-1	0.51285	0.635514	0.111459
SR45i7_cold24h-2	0.730584
SR45i7_cold24h-3	0.663109
SR45i7_flower-1	0.312712	0.32135	0.108215
SR45i7_flower-2	0.217713
SR45i7_flower-3	0.433625
SR45i7_heat2h-1	0	0.197336	0.174172
SR45i7_heat2h-2	0.262389
SR45i7_heat2h-3	0.329618
SR45i7_heat6h-1	0.349427	0.287861	0.0807509
SR45i7_heat6h-2	0.317724
SR45i7_heat6h-3	0.196432
SR45i7_leaf-1	0.492486	0.505759	0.0149433
SR45i7_leaf-2	0.521944
SR45i7_leaf-3	0.502848
SR45i7_root-1	0.609078	0.50301	0.10552
SR45i7_root-2	0.398047
SR45i7_root-3	0.501906
SR45i7_stem-1	1.86053	1.4075	0.396387
SR45i7_stem-2	1.12444
SR45i7_stem-3	1.23754
SR45i9_10d-1	0.343713	0.114571	0.198443	0.392855	0.509015	7
SR45i9_10d-2	0
SR45i9_10d-3	0
SR45i9_15d-ctrl-1	0	0	0
SR45i9_15d-ctrl-2	0
SR45i9_15d-ctrl-3	0
SR45i9_3d-1	0	2.08927	3.61871
SR45i9_3d-2	6.2678
SR45i9_3d-3	0
SR45i9_5d-1	0.120288	0.0400958	0.069448
SR45i9_5d-2	0
SR45i9_5d-3	0
SR45i9_callus-1	0	0.25137	0.435385
SR45i9_callus-2	0
SR45i9_callus-3	0.754109
SR45i9_cold12h-1	3.42239	1.1408	1.97592
SR45i9_cold12h-2	0
SR45i9_cold12h-3	0
SR45i9_cold24h-1	0.124929	0.243826	0.320278
SR45i9_cold24h-2	0
SR45i9_cold24h-3	0.606549
SR45i9_flower-1	1.13301	0.937509	0.169702
SR45i9_flower-2	0.85131
SR45i9_flower-3	0.828207
SR45i9_heat2h-1	0	0	0
SR45i9_heat2h-2	0
SR45i9_heat2h-3	0
SR45i9_heat6h-1	0	0.0548092	0.0949324
SR45i9_heat6h-2	0.164428
SR45i9_heat6h-3	0
SR45i9_leaf-1	0.162103	0.102886	0.0894401
SR45i9_leaf-2	0.146554
SR45i9_leaf-3	0
SR45i9_root-1	0	0	0
SR45i9_root-2	0
SR45i9_root-3	0
SR45i9_stem-1	0	0	0
SR45i9_stem-2	0
SR45i9_stem-3	0
SRZ22a_10d-1	99.122	99.7073	0.506911	99.5096	0.597114	98
SRZ22a_10d-2	100
SRZ22a_10d-3	100
SRZ22a_15d-ctrl-1	99.6023	98.9446	1.202
SRZ22a_15d-ctrl-2	97.5573
SRZ22a_15d-ctrl-3	99.6742
SRZ22a_3d-1	99.5429	99.727	0.15943
SRZ22a_3d-2	99.8195
SRZ22a_3d-3	99.8185
SRZ22a_5d-1	99.8026	99.8301	0.157951
SRZ22a_5d-2	100
SRZ22a_5d-3	99.6877
SRZ22a_callus-1	96.5723	98.6231	1.77613
SRZ22a_callus-2	99.6658
SRZ22a_callus-3	99.6312
SRZ22a_cold12h-1	99.4663	99.8221	0.308119
SRZ22a_cold12h-2	100
SRZ22a_cold12h-3	100
SRZ22a_cold24h-1	99.3404	99.7801	0.380796
SRZ22a_cold24h-2	100
SRZ22a_cold24h-3	100
SRZ22a_flower-1	99.1116	99.7039	0.512939
SRZ22a_flower-2	100
SRZ22a_flower-3	100
SRZ22a_heat2h-1	98.6709	99.557	0.767361
SRZ22a_heat2h-2	100
SRZ22a_heat2h-3	100
SRZ22a_heat6h-1	99.7835	99.8736	0.112697
SRZ22a_heat6h-2	99.8374
SRZ22a_heat6h-3	100
SRZ22a_leaf-1	99.6281	99.7253	0.142776
SRZ22a_leaf-2	99.8892
SRZ22a_leaf-3	99.6586
SRZ22a_root-1	98.7853	99.5619	0.674441
SRZ22a_root-2	100
SRZ22a_root-3	99.9005
SRZ22a_stem-1	99.5174	99.7636	0.241453
SRZ22a_stem-2	99.7735
SRZ22a_stem-3	100
	E-transcript (%)
SR-related	E-transcript (%)	avg	sd	avg organs-seedlings	avg error	predicted
At1g53650_10d-1	99.3696	99.4763	0.103404	99.1049	0.448615	97
At1g53650_10d-2	99.4833
At1g53650_10d-3	99.576
At1g53650_15d-ctrl-1	99.5643	99.3748	0.164187
At1g53650_15d-ctrl-2	99.2835
At1g53650_15d-ctrl-3	99.2765
At1g53650_3d-1	96.6048	98.5303	1.67217
At1g53650_3d-2	99.6178
At1g53650_3d-3	99.3683
At1g53650_5d-1	99.7147	99.6314	0.205743
At1g53650_5d-2	99.3971
At1g53650_5d-3	99.7824
At1g53650_callus-1	98.5129	98.4071	0.217996
At1g53650_callus-2	98.5519
At1g53650_callus-3	98.1563
At1g53650_cold12h-1	95.4759	96.6182	1.00504
At1g53650_cold12h-2	97.0124
At1g53650_cold12h-3	97.3665
At1g53650_cold24h-1	91.4461	92.6175	1.18143
At1g53650_cold24h-2	93.8087
At1g53650_cold24h-3	92.5976
At1g53650_flower-1	99.3496	99.3027	0.0730928
At1g53650_flower-2	99.2185
At1g53650_flower-3	99.3399
At1g53650_heat2h-1	90.454	94.8459	3.80558
At1g53650_heat2h-2	97.1691
At1g53650_heat2h-3	96.9145
At1g53650_heat6h-1	100	100	0
At1g53650_heat6h-2	100
At1g53650_heat6h-3	100
At1g53650_leaf-1	98.906	99.1905	0.287932
At1g53650_leaf-2	99.4817
At1g53650_leaf-3	99.1837
At1g53650_root-1	98.7288	98.8574	1.08404
At1g53650_root-2	97.8434
At1g53650_root-3	100
At1g53650_stem-1	98.9689	99.1738	0.228974
At1g53650_stem-2	99.1314
At1g53650_stem-3	99.421
At1g60900_10d-1	6.33255	5.67413	1.51937	5.76864	0.580338	17
At1g60900_10d-2	6.75324
At1g60900_10d-3	3.9366
At1g60900_15d-ctrl-1	4.90179	4.83176	0.168872
At1g60900_15d-ctrl-2	4.63913
At1g60900_15d-ctrl-3	4.95434
At1g60900_3d-1	4.2768	4.43418	0.256099
At1g60900_3d-2	4.29604
At1g60900_3d-3	4.72968
At1g60900_5d-1	5.10796	4.94388	0.209518
At1g60900_5d-2	5.0158
At1g60900_5d-3	4.70787
At1g60900_callus-1	5.57291	6.54612	1.55365
At1g60900_callus-2	5.72756
At1g60900_callus-3	8.3379
At1g60900_cold12h-1	4.06963	6.86031	2.52983
At1g60900_cold12h-2	7.50793
At1g60900_cold12h-3	9.00339
At1g60900_cold24h-1	11.5032	12.1459	0.56465
At1g60900_cold24h-2	12.562
At1g60900_cold24h-3	12.3727
At1g60900_flower-1	4.05979	4.19984	0.222055
At1g60900_flower-2	4.08387
At1g60900_flower-3	4.45588
At1g60900_heat2h-1	3.04907	3.46337	0.510439
At1g60900_heat2h-2	4.03358
At1g60900_heat2h-3	3.30746
At1g60900_heat6h-1	3.83948	3.39882	0.381711
At1g60900_heat6h-2	3.1869
At1g60900_heat6h-3	3.1701
At1g60900_leaf-1	6.98265	7.20177	0.75603
At1g60900_leaf-2	8.04316
At1g60900_leaf-3	6.5795
At1g60900_root-1	7.49316	7.5985	0.432924
At1g60900_root-2	8.07437
At1g60900_root-3	7.22796
At1g60900_stem-1	6.46166	6.48761	0.104516
At1g60900_stem-2	6.39851
At1g60900_stem-3	6.60265
At1g76940_10d-1	97.8029	98.3934	1.12478	98.813	0.851602	83
At1g76940_10d-2	99.6905
At1g76940_10d-3	97.6869
At1g76940_15d-ctrl-1	99.4503	99.2706	0.288246
At1g76940_15d-ctrl-2	98.9382
At1g76940_15d-ctrl-3	99.4234
At1g76940_3d-1	98.609	96.1097	3.9091
At1g76940_3d-2	91.6048
At1g76940_3d-3	98.1151
At1g76940_5d-1	99.4463	99.3318	0.107051
At1g76940_5d-2	99.3147
At1g76940_5d-3	99.2343
At1g76940_callus-1	98.9205	99.5148	0.547962
At1g76940_callus-2	99.6239
At1g76940_callus-3	100
At1g76940_cold12h-1	99.1873	99.6014	0.406574
At1g76940_cold12h-2	99.6168
At1g76940_cold12h-3	100
At1g76940_cold24h-1	98.9623	99.6541	0.599105
At1g76940_cold24h-2	100
At1g76940_cold24h-3	100
At1g76940_flower-1	99.3307	99.3734	0.102439
At1g76940_flower-2	99.4903
At1g76940_flower-3	99.2992
At1g76940_heat2h-1	99.0179	99.1508	0.131429
At1g76940_heat2h-2	99.2807
At1g76940_heat2h-3	99.1538
At1g76940_heat6h-1	99.0107	99.1269	0.821189
At1g76940_heat6h-2	98.37
At1g76940_heat6h-3	100
At1g76940_leaf-1	99.0903	99.0321	0.237678
At1g76940_leaf-2	99.2352
At1g76940_leaf-3	98.7707
At1g76940_root-1	100	99.5364	0.402553
At1g76940_root-2	99.3344
At1g76940_root-3	99.2749
At1g76940_stem-1	97.7057	98.7549	0.94461
At1g76940_stem-2	99.5377
At1g76940_stem-3	99.0214
At2g24350_10d-1	1.53961	2.80015	1.10288	3.15085	1.48583	7
At2g24350_10d-2	3.27348
At2g24350_10d-3	3.58736
At2g24350_15d-ctrl-1	2.24237	1.92651	0.307838
At2g24350_15d-ctrl-2	1.90978
At2g24350_15d-ctrl-3	1.62737
At2g24350_3d-1	2.57522	3.31794	1.55621
At2g24350_3d-2	5.10636
At2g24350_3d-3	2.27224
At2g24350_5d-1	4.55044	3.28945	1.20656
At2g24350_5d-2	2.1459
At2g24350_5d-3	3.17201
At2g24350_callus-1	1.62273	1.99104	2.19846
At2g24350_callus-2	4.35039
At2g24350_callus-3	0
At2g24350_cold12h-1	5.47628	4.08201	3.59379
At2g24350_cold12h-2	6.76974
At2g24350_cold12h-3	0
At2g24350_cold24h-1	9.39772	7.69853	1.64793
At2g24350_cold24h-2	7.59069
At2g24350_cold24h-3	6.10717
At2g24350_flower-1	3.67586	3.6348	0.65867
At2g24350_flower-2	4.27197
At2g24350_flower-3	2.95656
At2g24350_heat2h-1	4.64025	1.99192	2.38875
At2g24350_heat2h-2	0
At2g24350_heat2h-3	1.33551
At2g24350_heat6h-1	6.69348	5.43374	2.41848
At2g24350_heat6h-2	2.64543
At2g24350_heat6h-3	6.9623
At2g24350_leaf-1	4.1997	3.67886	3.44807
At2g24350_leaf-2	0
At2g24350_leaf-3	6.83688
At2g24350_root-1	5.28424	3.81224	2.10161
At2g24350_root-2	4.74707
At2g24350_root-3	1.4054
At2g24350_stem-1	3.67605	3.90671	0.792206
At2g24350_stem-2	3.25544
At2g24350_stem-3	4.78865
At2g43370_10d-1	9.9482	8.44156	1.55284	8.53591	0.848953	17
At2g43370_10d-2	6.84632
At2g43370_10d-3	8.53016
At2g43370_15d-ctrl-1	8.0718	8.61903	0.514646
At2g43370_15d-ctrl-2	9.09331
At2g43370_15d-ctrl-3	8.69197
At2g43370_3d-1	6.90388	7.31587	0.728705
At2g43370_3d-2	6.88648
At2g43370_3d-3	8.15724
At2g43370_5d-1	9.26472	8.45556	0.797059
At2g43370_5d-2	7.67117
At2g43370_5d-3	8.43078
At2g43370_callus-1	8.94816	8.66014	0.856918
At2g43370_callus-2	9.33595
At2g43370_callus-3	7.69632
At2g43370_cold12h-1	13.0184	11.3211	1.75914
At2g43370_cold12h-2	9.50603
At2g43370_cold12h-3	11.439
At2g43370_cold24h-1	17.9006	15.9775	1.90788
At2g43370_cold24h-2	14.0852
At2g43370_cold24h-3	15.9467
At2g43370_flower-1	8.33897	8.59751	0.485942
At2g43370_flower-2	8.29548
At2g43370_flower-3	9.15806
At2g43370_heat2h-1	10.2394	9.3607	1.18897
At2g43370_heat2h-2	8.00781
At2g43370_heat2h-3	9.83486
At2g43370_heat6h-1	6.66964	7.76734	1.98143
At2g43370_heat6h-2	6.57769
At2g43370_heat6h-3	10.0547
At2g43370_leaf-1	8.53974	8.84031	0.676497
At2g43370_leaf-2	9.61501
At2g43370_leaf-3	8.36619
At2g43370_root-1	8.58262	9.61567	0.914783
At2g43370_root-2	9.94131
At2g43370_root-3	10.3231
At2g43370_stem-1	8.62815	8.27756	1.11319
At2g43370_stem-2	7.03128
At2g43370_stem-3	9.17324
At3g26420_10d-1	99.6198	99.6178	0.140813	98.8949	1.31952	83
At3g26420_10d-2	99.7575
At3g26420_10d-3	99.4759
At3g26420_15d-ctrl-1	99.6407	99.8802	0.207469
At3g26420_15d-ctrl-2	100
At3g26420_15d-ctrl-3	100
At3g26420_3d-1	99.7868	98.6799	0.99535
At3g26420_3d-2	98.3942
At3g26420_3d-3	97.8586
At3g26420_5d-1	100	99.7171	0.48994
At3g26420_5d-2	99.1514
At3g26420_5d-3	100
At3g26420_callus-1	100	100	0
At3g26420_callus-2	100
At3g26420_callus-3	100
At3g26420_cold12h-1	100	99.6085	0.67807
At3g26420_cold12h-2	98.8255
At3g26420_cold12h-3	100
At3g26420_cold24h-1	99.2496	99.7499	0.433271
At3g26420_cold24h-2	100
At3g26420_cold24h-3	100
At3g26420_flower-1	99.6532	99.4163	0.224299
At3g26420_flower-2	99.2072
At3g26420_flower-3	99.3885
At3g26420_heat2h-1	100	98.6725	1.5135
At3g26420_heat2h-2	98.993
At3g26420_heat2h-3	97.0244
At3g26420_heat6h-1	100	100	0
At3g26420_heat6h-2	100
At3g26420_heat6h-3	100
At3g26420_leaf-1	100	99.8564	0.248753
At3g26420_leaf-2	100
At3g26420_leaf-3	99.5691
At3g26420_root-1	98.1319	93.5946	9.00293
At3g26420_root-2	99.4261
At3g26420_root-3	83.2258
At3g26420_stem-1	99.6037	99.2921	0.566111
At3g26420_stem-2	98.6386
At3g26420_stem-3	99.6339
At3g54230_10d-1	1.63296	1.79236	0.140944	2.30786	0.476737	25
At3g54230_10d-2	1.84365
At3g54230_10d-3	1.90048
At3g54230_15d-ctrl-1	2.32284	2.25548	0.540285
At3g54230_15d-ctrl-2	1.68468
At3g54230_15d-ctrl-3	2.75893
At3g54230_3d-1	1.33902	1.15705	0.270982
At3g54230_3d-2	0.845622
At3g54230_3d-3	1.28651
At3g54230_5d-1	2.05873	2.23212	0.577617
At3g54230_5d-2	1.76106
At3g54230_5d-3	2.87657
At3g54230_callus-1	1.91775	2.65415	0.641887
At3g54230_callus-2	3.09519
At3g54230_callus-3	2.94952
At3g54230_cold12h-1	4.58629	5.59433	1.04901
At3g54230_cold12h-2	5.51668
At3g54230_cold12h-3	6.68
At3g54230_cold24h-1	9.18689	8.22717	1.0217
At3g54230_cold24h-2	8.3415
At3g54230_cold24h-3	7.15312
At3g54230_flower-1	2.7941	2.37443	0.391283
At3g54230_flower-2	2.01965
At3g54230_flower-3	2.30953
At3g54230_heat2h-1	0	0.961364	0.833685
At3g54230_heat2h-2	1.39885
At3g54230_heat2h-3	1.48524
At3g54230_heat6h-1	2.39072	2.46739	0.641226
At3g54230_heat6h-2	3.1435
At3g54230_heat6h-3	1.86794
At3g54230_leaf-1	3.20264	2.75472	0.387958
At3g54230_leaf-2	2.5248
At3g54230_leaf-3	2.53672
At3g54230_root-1	3.80864	3.04347	0.718876
At3g54230_root-2	2.93958
At3g54230_root-3	2.38219
At3g54230_stem-1	1.79291	2.50697	0.620798
At3g54230_stem-2	2.91857
At3g54230_stem-3	2.80943
At4g35785_10d-1	97.9794	98.0765	0.173751	97.367	0.216035	98
At4g35785_10d-2	98.277
At4g35785_10d-3	97.9729
At4g35785_15d-ctrl-1	97.425	97.6825	0.224539
At4g35785_15d-ctrl-2	97.7849
At4g35785_15d-ctrl-3	97.8376
At4g35785_3d-1	97.649	97.8752	0.196335
At4g35785_3d-2	97.9745
At4g35785_3d-3	98.002
At4g35785_5d-1	97.8272	97.557	0.410167
At4g35785_5d-2	97.085
At4g35785_5d-3	97.7587
At4g35785_callus-1	96.9869	96.9679	0.161809
At4g35785_callus-2	97.1194
At4g35785_callus-3	96.7975
At4g35785_cold12h-1	96.1951	95.7746	0.508856
At4g35785_cold12h-2	95.9197
At4g35785_cold12h-3	95.2089
At4g35785_cold24h-1	95.6891	95.7405	0.136422
At4g35785_cold24h-2	95.8951
At4g35785_cold24h-3	95.6372
At4g35785_flower-1	97.578	97.4605	0.124115
At4g35785_flower-2	97.3307
At4g35785_flower-3	97.4728
At4g35785_heat2h-1	97.4806	97.7765	0.535421
At4g35785_heat2h-2	97.4544
At4g35785_heat2h-3	98.3946
At4g35785_heat6h-1	97.4168	97.8127	0.353085
At4g35785_heat6h-2	98.095
At4g35785_heat6h-3	97.9262
At4g35785_leaf-1	96.6576	97.1815	0.456146
At4g35785_leaf-2	97.3966
At4g35785_leaf-3	97.4903
At4g35785_root-1	96.3883	96.3363	0.152393
At4g35785_root-2	96.1647
At4g35785_root-3	96.4558
At4g35785_stem-1	97.1198	97.1654	0.0450628
At4g35785_stem-2	97.2099
At4g35785_stem-3	97.1664
At5g09880_10d-1	98.9042	99.1625	0.303525	99.0196	0.683375	98
At5g09880_10d-2	99.4968
At5g09880_10d-3	99.0864
At5g09880_15d-ctrl-1	99.0391	99.3695	0.319595
At5g09880_15d-ctrl-2	99.6771
At5g09880_15d-ctrl-3	99.3925
At5g09880_3d-1	97.0389	98.5644	1.32107
At5g09880_3d-2	99.3277
At5g09880_3d-3	99.3265
At5g09880_5d-1	99.0603	99.2547	0.175701
At5g09880_5d-2	99.3016
At5g09880_5d-3	99.4022
At5g09880_callus-1	97.926	97.6125	2.55862
At5g09880_callus-2	100
At5g09880_callus-3	94.9116
At5g09880_cold12h-1	99.5575	99.5008	0.152133
At5g09880_cold12h-2	99.3284
At5g09880_cold12h-3	99.6164
At5g09880_cold24h-1	99.569	99.6532	0.10015
At5g09880_cold24h-2	99.7639
At5g09880_cold24h-3	99.6267
At5g09880_flower-1	99.2181	99.4395	0.192641
At5g09880_flower-2	99.531
At5g09880_flower-3	99.5693
At5g09880_heat2h-1	98.8533	98.8321	0.425581
At5g09880_heat2h-2	99.2466
At5g09880_heat2h-3	98.3962
At5g09880_heat6h-1	98.3786	98.7521	0.34801
At5g09880_heat6h-2	98.8105
At5g09880_heat6h-3	99.0673
At5g09880_leaf-1	99.223	99.4974	0.435874
At5g09880_leaf-2	99.2692
At5g09880_leaf-3	100
At5g09880_root-1	99.3293	99.1745	0.305918
At5g09880_root-2	99.3721
At5g09880_root-3	98.8221
At5g09880_stem-1	98.4816	99.1016	0.53744
At5g09880_stem-2	99.4355
At5g09880_stem-3	99.3876
At5g59950_10d-1	2.39428	2.36669	0.470703	2.84445	0.367135	7
At5g59950_10d-2	2.823
At5g59950_10d-3	1.8828
At5g59950_15d-ctrl-1	3.00299	3.41104	0.353899
At5g59950_15d-ctrl-2	3.59592
At5g59950_15d-ctrl-3	3.63422
At5g59950_3d-1	2.37834	2.18907	0.237951
At5g59950_3d-2	1.92195
At5g59950_3d-3	2.26694
At5g59950_5d-1	2.43096	2.64689	0.451254
At5g59950_5d-2	2.34417
At5g59950_5d-3	3.16554
At5g59950_callus-1	2.92697	3.02813	0.287881
At5g59950_callus-2	2.80447
At5g59950_callus-3	3.35293
At5g59950_cold12h-1	8.43247	8.22971	0.210053
At5g59950_cold12h-2	8.01306
At5g59950_cold12h-3	8.24361
At5g59950_cold24h-1	9.12655	9.62484	0.770174
At5g59950_cold24h-2	9.23605
At5g59950_cold24h-3	10.5119
At5g59950_flower-1	2.61534	2.52274	0.460763
At5g59950_flower-2	2.02271
At5g59950_flower-3	2.93017
At5g59950_heat2h-1	2.53507	2.09606	0.407052
At5g59950_heat2h-2	2.02197
At5g59950_heat2h-3	1.73115
At5g59950_heat6h-1	2.44265	2.53659	0.121769
At5g59950_heat6h-2	2.67416
At5g59950_heat6h-3	2.49295
At5g59950_leaf-1	2.9607	3.01474	0.445132
At5g59950_leaf-2	2.5991
At5g59950_leaf-3	3.48443
At5g59950_root-1	2.91143	3.18785	0.249179
At5g59950_root-2	3.25691
At5g59950_root-3	3.39522
At5g59950_stem-1	2.95337	3.23285	0.347453
At5g59950_stem-2	3.12331
At5g59950_stem-3	3.62187
